# Supplementary material for: Applying a modified metabarcoding approach for the sequencing of macrofungal specimens from fungarium collections
Source: Appl Plant Sci. 2023 Feb 2;11(1):e11508. doi: 10.1002/aps3.11508 (PMC9934593; doi:10.1002/aps3.11508)
Supplement: Supplementary file 2 — Appendix S2. Specimen list with metadata for specimens and GenBank sequence IDs. [file APS3-11-e11508-s005.xlsx]

## Sheet: APPENDIX_S2
Olds et al.—Applications in Plant Sciences 2023 11(1)—Data Supplement S2
DOI 10.1002/aps3.11508
Appendix S2. Specimen list with metadata for specimens and GenBank sequence IDs.
Scientific Name (MyCoPortal)	Phylum	Class	Order	Family	Institution/ Collection	Voucher	Locality	Collection Date	GenBank Number	Sanger	Phylogeny
Agaricus amicosus	Basidiomycota	Agaricomycetes	Agaricales	Agaricaceae	DBG	DBG-F-018296	Colorado	1995	OP150358
Agaricus arvensis	Basidiomycota	Agaricomycetes	Agaricales	Agaricaceae	DBG	DBG-F-018030	Colorado	1995	OP150205
Agaricus silvicola	Basidiomycota	Agaricomycetes	Agaricales	Agaricaceae	DBG	DBG-F-018048	Colorado	1995	OP150220
Agrocybe praecox	Basidiomycota	Agaricomycetes	Agaricales	Strophariaceae	DBG	DBG-F-018020	Colorado	1995	OP150206
Albatrellus ellisii	Basidiomycota	Agaricomycetes	Russulales	Albatrellaceae	DBG	DBG-F-002294	Idaho	1968	OP133548
Alloclavaria purpurea	Basidiomycota	Agaricomycetes	Hymenochaetales	Rickenellaceae	DBG	DBG-F-029147	Colorado	2018	OP178068	X
Alpova diplophloeus	Basidiomycota	Agaricomycetes	Boletales	Paxillaceae	DBG	DBG-F-029812	Idaho	2013	OP178209
Amanita abrupta	Basidiomycota	Agaricomycetes	Agaricales	Amanitaceae	DBG	DBG-F-007365	Colorado	1976	Bad ID
Amanita alba	Basidiomycota	Agaricomycetes	Agaricales	Amanitaceae	DBG	DBG-F-028016	New Mexico	1993	OP178037
Amanita armillariiformis	Basidiomycota	Agaricomycetes	Agaricales	Amanitaceae	DBG	DBG-F-019657	Colorado	1998	OP150244
Amanita barrowsii	Basidiomycota	Agaricomycetes	Agaricales	Amanitaceae	DBG	DBG-F-025638	Colorado	2012	OP178194
Amanita chiricahuana	Basidiomycota	Agaricomycetes	Agaricales	Amanitaceae	DBG	DBG-F-017005	Colorado	1978	OP133494
Amanita cokeri	Basidiomycota	Agaricomycetes	Agaricales	Amanitaceae	DBG	DBG-F-023444	New Mexico	2006	Bad ID
Amanita constricta	Basidiomycota	Agaricomycetes	Agaricales	Amanitaceae	DBG	DBG-F-019426	Colorado	1997	OP150260
Amanita crocea	Basidiomycota	Agaricomycetes	Agaricales	Amanitaceae	DBG	DBG-F-024576	England	2005	Bad ID
Amanita muscaria	Basidiomycota	Agaricomycetes	Agaricales	Amanitaceae	DBG	DBG-F-024306	Idaho	2008	OP177981	X
Amanita muscaria var. flavivolvata	Basidiomycota	Agaricomycetes	Agaricales	Amanitaceae	DBG	DBG-F-018011	Colorado	1995	OP150210
Amanita pantherina	Basidiomycota	Agaricomycetes	Agaricales	Amanitaceae	DBG	DBG-F-022244	New Mexico	1993	OP150335
Amanita pantherina	Basidiomycota	Agaricomycetes	Agaricales	Amanitaceae	DBG	DBG-F-022270	New Mexico	1993	OP150271
Amanita pantherina	Basidiomycota	Agaricomycetes	Agaricales	Amanitaceae	DBG	DBG-F-027646	Colorado	2013	OP178081
Amanita pantherina	NA	NA	NA	NA	DBG	DBG-F-027727	NA	NA	OP178076
Amanita pantherina var. multisquamosa	Basidiomycota	Agaricomycetes	Agaricales	Amanitaceae	DBG	DBG-F-007911	Colorado	1977	OP133473
Amanita pantherina var. multisquamosa	Basidiomycota	Agaricomycetes	Agaricales	Amanitaceae	DBG	DBG-F-017841	Colorado	1995	OP150219
Amanita pantherina var. multisquamosa	Basidiomycota	Agaricomycetes	Agaricales	Amanitaceae	DBG	DBG-F-019588	Colorado	1998	OP150252
Amanita pantherina var. multisquamosa	Basidiomycota	Agaricomycetes	Agaricales	Amanitaceae	DBG	DBG-F-021810	Colorado	2004	OP150304
Amanita pantherina var. pantherina	Basidiomycota	Agaricomycetes	Agaricales	Amanitaceae	DBG	DBG-F-017423	Colorado	1994	OP133450
Amanita pantherina var. pantherina	Basidiomycota	Agaricomycetes	Agaricales	Amanitaceae	DBG	DBG-F-022003	New Mexico	1991	OP150270
Amanita pantherina var. pantherina	Basidiomycota	Agaricomycetes	Agaricales	Amanitaceae	DBG	DBG-F-022008	New Mexico	1991	OP150337
Amanita stannea	Basidiomycota	Agaricomycetes	Agaricales	Amanitaceae	DBG	DBG-F-017980	Colorado	1995	Bad ID
Amanita stannea	Basidiomycota	Agaricomycetes	Agaricales	Amanitaceae	DBG	DBG-F-020177	Colorado	2000	OP150257
Apiosporina morbosa	Ascomycota	Dothideomycetes	Pleosporales	Venturiaceae	DBG	DBG-F-024448	Colorado	2009	OP178013	X
Apiosporina morbosa	Ascomycota	Dothideomycetes	Pleosporales	Venturiaceae	DBG	DBG-F-024500	Colorado	2009	OP178023
Astraeus hygrometricus	Basidiomycota	Agaricomycetes	Boletales	Diplocystidiaceae	DBG	DBG-F-017799	New Mexico	1994	Bad ID
Astraeus hygrometricus	Basidiomycota	Agaricomycetes	Boletales	Diplocystidiaceae	DBG	DBG-F-020455	Colorado	1999	Bad ID
Auricularia auricula-judae	Basidiomycota	Agaricomycetes	Auriculariales	Auriculariaceae	DBG	DBG-F-017661	Colorado	1994	OP133439
Bankera carnosa	Basidiomycota	Agaricomycetes	Thelephorales	Bankeraceae	DBG	DBG-F-007913	Colorado	1977	OP133471	X
Battarraea stevensii					DBG	DBG-F-021309	Idaho	1998	OP150341	X
Bisporella citrina	Ascomycota	Leotiomycetes	Helotiales	Helotiaceae	DBG	DBG-F-018442	Montana	1993	OP150226
Boletinellus meruliodes	Basidiomycota	Agaricomycetes	Boletales	Boletinellaceae	DBG	DBG-F-020719	Colorado	2000	OP150379
Boletopsis subsquamosa	Basidiomycota	Agaricomycetes	Thelephorales	Bankeraceae	DBG	DBG-F-028422	Colorado	2014	OP178036
Boletus chrysenteron	Ascomycota	Agaricomycetes	Boletales	Boletaceae	DBG	DBG-F-017761	Colorado	1994	OP150215
Boletus edulis	Ascomycota	Agaricomycetes	Boletales	Boletaceae	DBG	DBG-F-004927	Colorado	1974	OP133523
Boletus mottiae	Ascomycota	Agaricomycetes	Boletales	Boletaceae	DBG	DBG-F-021468	Colorado	1997	OP150330	X
Boletus rubriceps	Ascomycota	Agaricomycetes	Boletales	Boletaceae	DBG	DBG-F-029121	Colorado	2017	OP178060	X
Boletus smithii	Ascomycota	Agaricomycetes	Boletales	Boletaceae	DBG	DBG-F-024305	Idaho	2008	OP177983	X
Boletus subvelutipes	Ascomycota	Agaricomycetes	Boletales	Boletaceae	DBG	DBG-F-023858	Colorado	2005	OP177971
Bovista plumbea	Basidiomycota	Agaricomycetes	Agaricales	Agaricaceae	DBG	DBG-F-017660	Colorado	1994	OP133441
Calocera viscosa	Basidiomycota	Dacrymycetes	Dacrymycetales	Dacrymycetaceae	DBG	DBG-F-028430	Colorado	2015	OP178035
Caloscypha fulgens	Ascomycota	Pezizomycetes	Pezizales	Caloscyphaceae	DBG	DBG-F-028660	Colorado	2016	OP178082	X
Calvatia booniana	Basidiomycota	Agaricomycetes	Agaricales	Agaricaceae	DBG	DBG-F-018039	Colorado	1995	No sequence after pipeline
Calvatia booniana	Basidiomycota	Agaricomycetes	Agaricales	Agaricaceae	DBG	DBG-F-018420	Colorado	1995	OP150229
Calvatia booniana	Basidiomycota	Agaricomycetes	Agaricales	Agaricaceae	DBG	DBG-F-030581	Idaho	2020	Bad ID
Cantharellus cibarius	Basidiomycota	Agaricomycetes	Cantharellales	Cantharellaceae	DBG	DBG-F-018064	Wyoming	1995	Bad ID
Cantharellus cibarius	Basidiomycota	Agaricomycetes	Cantharellales	Cantharellaceae	DBG	DBG-F-020400	Colorado	1999	Bad ID
Catathelasma evanescens	Basidiomycota	Agaricomycetes	Agaricales	Tricholomataceae	DBG	DBG-F-006151	Colorado	1975	OP133430
Catathelasma imperiale	Basidiomycota	Agaricomycetes	Agaricales	Tricholomataceae	DBG	DBG-F-020670	Colorado	1980	Bad ID
Catathelasma imperiale	NA	NA	NA	NA	DBG	DBG-F-027748	NA	NA	OP178042
Catathelasma singeri	Basidiomycota	Agaricomycetes	Agaricales	Tricholomataceae	DBG	DBG-F-007324	Colorado	1976	Bad ID
Catathelasma ventricosa					DBG	DBG-F-017733	Colorado	1994	OP150213
Chalciporus piperatus	Basidiomycota	Agaricomycetes	Boletales	Boletaceae	DBG	DBG-F-021491	Colorado	1982	OP150328
Chamonixia brevicolumna	Basidiomycota	Agaricomycetes	Boletales	Boletaceae	DBG	DBG-F-028707	Colorado	2016	OP178080	X
Chlorociboria aeruginascens	Ascomycota	Leotiomycetes	Helotiales	Helotiaceae	DBG	DBG-F-029524	Colorado	2018	OP178159	X
Chlorociboria aeruginosa	Ascomycota	Leotiomycetes	Helotiales	Helotiaceae	DBG	DBG-F-003082	Colorado	1971	OP133423	X
Chlorophyllum molybdites	Basidiomycota	Agaricomycetes	Agaricales	Agaricaceae	DBG	DBG-F-018168	Colorado	1995	Bad ID
Chroogomphus vinicolor	Basidiomycota	Agaricomycetes	Boletales	Gomphidiaceae	DBG	DBG-F-018253	Colorado	1995	OP150368
Clavaria	Basidiomycota	Agaricomycetes	Agaricales	Clavariaceae	DBG	DBG-F-030577	Idaho	2020	OP178122	X
Clavaria purpurea	Basidiomycota	Agaricomycetes	Agaricales	Clavariaceae	DBG	DBG-F-003867	Colorado	1973	OP133540	X
Clavicorona pyxidata	Basidiomycota	Agaricomycetes	Russulales	Auriscalpiaceae	DBG	DBG-F-018040	Colorado	1995	Suspicious ID
Clavulina rugosa	Basidiomycota	Agaricomycetes	Cantharellales	Clavulinaceae	DBG	DBG-F-028303	Colorado	2015	Bad ID
Clitocybe	Basidiomycota	Agaricomycetes	Agaricales	Tricholomataceae	DBG	DBG-F-022709	Idaho	2010	OP150323	X
Clitocybe	Basidiomycota	Agaricomycetes	Agaricales	Tricholomataceae	DBG	DBG-F-030592	Idaho	2020	Suspicious ID	X
Clitocybe albirhiza	Basidiomycota	Agaricomycetes	Agaricales	Tricholomataceae	DBG	DBG-F-020616	Idaho	1999	Suspicious ID	X
Collybia pinastris	Basidiomycota	Agaricomycetes	Agaricales	Tricholomataceae	DBG	DBG-F-008366	Colorado	1912	Bad ID
Coltricia perennis	Basidiomycota	Agaricomycetes	Hymenochaetales	Hymenochaetaceae	DBG	DBG-F-030579	Idaho	2020	OP178125	X
Conocybe lactea	Basidiomycota	Agaricomycetes	Agaricales	Bolbitiaceae	DBG	DBG-F-018454	Colorado	1996	OP150386
Coprinus comatus	Basidiomycota	Agaricomycetes	Agaricales	Agaricaceae	DBG	DBG-F-017673	Colorado	1994	Bad ID
Cordyceps militaris	Ascomycota	Sordariomycetes	Hypocreales	Cordycipitaceae	DBG	DBG-F-006442	North Carolina	1975	OP133487	X
Cortinarius	Basidiomycota	Agaricomycetes	Agaricales	Cortinariaceae	DBG	DBG-F-023819	Colorado	2010	Bad ID
Cortinarius	Basidiomycota	Agaricomycetes	Agaricales	Cortinariaceae	DBG	DBG-F-030557	Idaho	2020	OP178184
Cortinarius	Basidiomycota	Agaricomycetes	Agaricales	Cortinariaceae	DBG	DBG-F-030586	Idaho	2020	OP178160	X
Cortinarius	Basidiomycota	Agaricomycetes	Agaricales	Cortinariaceae	DBG	DBG-F-030587	Idaho	2020	OP178161	X
Cortinarius	Basidiomycota	Agaricomycetes	Agaricales	Cortinariaceae	DBG	DBG-F-030593	Idaho	2020	OP178130	X
Cortinarius camphoratus	Basidiomycota	Agaricomycetes	Agaricales	Cortinariaceae	DBG	DBG-F-017695	Colorado	1994	OP150201
Cortinarius croceus	Basidiomycota	Agaricomycetes	Agaricales	Cortinariaceae	DBG	DBG-F-017837	Colorado	1995	OP150217
Cortinarius cyanites	Basidiomycota	Agaricomycetes	Agaricales	Cortinariaceae	DBG	DBG-F-024299	Idaho	2008	OP177989	X
Cortinarius violaceus	Basidiomycota	Agaricomycetes	Agaricales	Cortinariaceae	DBG	DBG-F-018013	Colorado	1995	OP150208
Craterellus cornucopioides	Basidiomycota	Agaricomycetes	Cantharellales	Cantharellaceae	DBG	DBG-F-023109	Colorado	2004	OP150303
Cryptoporus volvatus	Basidiomycota	Agaricomycetes	Polyporales	Polyporaceae	DBG	DBG-F-030595	Idaho	2020	OP178128	X
Cystoderma granulosum	Basidiomycota	Agaricomycetes	Agaricales	Agaricaceae	DBG	DBG-F-017299	Colorado	1993	OP133470
Cyttaria darwinii	Ascomycota	Leotiomycetes	Cyttariales	Cyttariaceae	DBG	DBG-F-021719	Chile	2002	OP150310	X
Dacrymyces	Basidiomycota	Dacrymycetes	Dacrymycetales	Dacrymycetaceae	DBG	DBG-F-028927	Colorado	2016	OP178070	X
Daldinia concentrica	Ascomycota	Sordariomycetes	Xylariales	Xylariaceae	DBG	DBG-F-006078	Colorado	1975	OP133526	X
Daldinia concentrica	Ascomycota	Sordariomycetes	Xylariales	Xylariaceae	DBG	DBG-F-028758	Colorado	2016	OP503827
Dasyschyphus fuscescens					DBG	DBG-F-030218	Colorado	2019	OP178092	X
Dasyscyphus	Ascomycota	Leotiomycetes	Helotiales	Hyaloscyphaceae	DBG	DBG-F-024292	Idaho	2009	Bad ID
Discina	Ascomycota	Pezizomycetes	Pezizales	Discinaceae	DBG	DBG-F-022581	Colorado	2011	OP150286	X
Discina	Ascomycota	Pezizomycetes	Pezizales	Discinaceae	DBG	DBG-F-030556	Idaho	2020	OP178185
Disciseda subterranea	Basidiomycota	Agaricomycetes	Agaricales	Agaricaceae	DBG	DBG-F-003126	Colorado	1972	OP133419
Elaphomyces	Ascomycota	Eurotiomycetes	Eurotiales	Elaphomycetaceae	DBG	DBG-F-027882	Colorado	2013	Bad ID	X
Elaphomyces granulatus	Ascomycota	Eurotiomycetes	Eurotiales	Elaphomycetaceae	DBG	DBG-F-021857	Colorado	2004	OP150298	X
Elaphomyces muricatus	Ascomycota	Eurotiomycetes	Eurotiales	Elaphomycetaceae	DBG	DBG-F-001630	Michigan	1967	OP133412	X
Encoelia pruinosa	Ascomycota	Leotiomycetes	Helotiales	Sclerotiniaceae	DBG	DBG-F-029297	Colorado	2018	OP178191	X
Exidia	Basidiomycota	Agaricomycetes	Auriculariales	Dacrymycetaceae	DBG	DBG-F-029305	Colorado	2018	OP178188	X
Flammulina populicola	Basidiomycota	Agaricomycetes	Agaricales	Physalacriaceae	DBG	DBG-F-021856	Colorado	2004	OP150300
Fomes	Basidiomycota	Agaricomycetes	Polyporales	Polyporaceae	DBG	DBG-F-020623	Colorado	1999	OP150381	X
Fomitopsis pinicola	Basidiomycota	Agaricomycetes	Polyporales	Fomitopsidaceae	DBG	DBG-F-030206	Colorado	2019	OP178094
Fomitopsis pinicola	Basidiomycota	Agaricomycetes	Polyporales	Fomitopsidaceae	DBG	DBG-F-030583	Idaho	2020	OP178121	X
Fuscoboletinus ochraceoroseus	Basidiomycota	Agaricomycetes	Boletales	Suillaceae	DBG	DBG-F-024287	Idaho	2008	OP177998	X
Galerina	Basidiomycota	Agaricomycetes	Agaricales	Strophariaceae	DBG	DBG-F-030588	Idaho	2020	OP178156	X
Galerina atkinsoniana	Basidiomycota	Agaricomycetes	Agaricales	Strophariaceae	DBG	DBG-F-018469	Colorado	1996	OP150390
Ganoderma applanatum	Basidiomycota	Agaricomycetes	Polyporales	Ganodermataceae	DBG	DBG-F-018441	Colorado	1995	Bad ID
Gastropila fumosa	Basidiomycota	Agaricomycetes	Agaricales	Agaricaceae	DBG	DBG-F-030585	Idaho	2020	OP178126	X
Geastrum	Basidiomycota	Agaricomycetes	Geastrales	Geastraceae	DBG	DBG-F-029565	Colorado	2018	OP178111	X
Geastrum fimbriatum	Basidiomycota	Agaricomycetes	Geastrales	Geastraceae	DBG	DBG-F-028018	New Mexico	1991	OP178034
Geastrum saccatum	Basidiomycota	Agaricomycetes	Geastrales	Geastraceae	DBG	DBG-F-028326	Colorado	2015	OP178041
Geoglossum simile	Ascomycota	Leotiomycetes	Helotiales	Geoglossaceae	DBG	DBG-F-001645	Michigan	1967	OP133417	X
Gloeophyllum sepiarium	Basidiomycota	Agaricomycetes	Gloeophyllales	Gloeophyllaceae	DBG	DBG-F-000244	Colorado	1964	OP133411
Gloeophyllum sepiarium	Basidiomycota	Agaricomycetes	Gloeophyllales	Gloeophyllaceae	DBG	DBG-F-028921	Colorado	2017	OP178071
Gomphidius glutinosus	Basidiomycota	Agaricomycetes	Boletales	Gomphidiaceae	DBG	DBG-F-018095	Colorado	1995	OP150222
Gomphidius glutinosus	Basidiomycota	Agaricomycetes	Boletales	Gomphidiaceae	DBG	DBG-F-030602	Idaho	2020	OP178145	X
Gomphus clavatus	Basidiomycota	Agaricomycetes	Boletales	Gomphaceae	DBG	DBG-F-020401	Colorado	1999	OP150249
Guepiniopsis alpina	Basidiomycota	Dacrymycetes	Dacrymycetales	Dacrymycetaceae	DBG	DBG-F-030166	Colorado	2019	OP178098	X
Gymnopus dryophilus	Basidiomycota	Agaricomycetes	Agaricales	Marasmiaceae	DBG	DBG-F-020255	Colorado	1999	Bad ID
Gyromitra esculenta	Ascomycota	Pezizomycetes	Pezizales	Discinaceae	DBG	DBG-F-029304	Colorado	2018	OP178189	X
Gyromitra esculenta var. alba	Ascomycota	Pezizomycetes	Pezizales	Discinaceae	DBG	DBG-F-002626	Colorado	1970	Bad ID	X
Hebeloma	Basidiomycota	Agaricomycetes	Agaricales	Strophariaceae	DBG	DBG-F-018522	Idaho	1990	Bad ID
Hebeloma aggregatum	Basidiomycota	Agaricomycetes	Agaricales	Strophariaceae	DBG	DBG-F-018567	Colorado	1996	OP150394
Helvella corium	Ascomycota	Pezizomycetes	Pezizales	Helvellaceae	DBG	DBG-F-030574	Idaho	2020	Bad ID
Helvella crispa	Ascomycota	Pezizomycetes	Pezizales	Helvellaceae	DBG	DBG-F-002510	Colorado	1969	OP133542	X
Helvella crispa	Ascomycota	Pezizomycetes	Pezizales	Helvellaceae	DBG	DBG-F-029853	Colorado	2013	OP178203	X
Hemimycena	Basidiomycota	Agaricomycetes	Agaricales	Mycenaceae	DBG	DBG-F-024304	Idaho	2008	OP177985	X
Hydnellum peckii	Basidiomycota	Agaricomycetes	Thelephorales	Bankeraceae	DBG	DBG-F-017791	Colorado	1994	OP150200
Hydnellum suaveolens	Basidiomycota	Agaricomycetes	Thelephorales	Bankeraceae	DBG	DBG-F-024149	Idaho	2009	OP177978	X
Hydnum repandum	Basidiomycota	Agaricomycetes	Cantharellales	Hydnaceae	DBG	DBG-F-028116	Colorado	2014	OP178032	X
Hydnum repandum	Basidiomycota	Agaricomycetes	Cantharellales	Hydnaceae	DBG	DBG-F-029448	Colorado	2018	OP178171	X
Hygrocybe	Basidiomycota	Agaricomycetes	Agaricales	Hygrophoraceae	DBG	DBG-F-030570	Idaho	2020	OP178165	X
Hygrocybe	Basidiomycota	Agaricomycetes	Agaricales	Hygrophoraceae	DBG	DBG-F-030575	Idaho	2020	OP178124	X
Hygrocybe conica	Basidiomycota	Agaricomycetes	Agaricales	Hygrophoraceae	DBG	DBG-F-019763	Colorado	1998	OP150397
Hygrophorus chrysodon	Basidiomycota	Agaricomycetes	Agaricales	Hygrophoraceae	DBG	DBG-F-017219	Montana	1993	OP133488
Hymenoscyphus	Ascomycota	Leotiomycetes	Helotiales	Helotiaceae	DBG	DBG-F-029019	Colorado	2017	OP178067
Hymenoscyphus scutula	Ascomycota	Leotiomycetes	Helotiales	Helotiaceae	DBG	DBG-F-023057	Colorado	1998	Bad ID	X
Hysterangium	Basidiomycota	Agaricomycetes	Hysterangiales	Hysterangiaceae	DBG	DBG-F-029997	New Mexico	2018	OP178199
Hysterangium separabile	Basidiomycota	Agaricomycetes	Hysterangiales	Hysterangiaceae	DBG	DBG-F-029251	New Mexico	2016	Bad ID
Inocybe	Basidiomycota	Agaricomycetes	Agaricales	Inocybaceae	DBG	DBG-F-030566	Idaho	2020	Bad ID	X
Inocybe	Basidiomycota	Agaricomycetes	Agaricales	Inocybaceae	DBG	DBG-F-030568	Idaho	2020	OP178170	X
Inonotus	Basidiomycota	Agaricomycetes	Hymenochaetales	Hymenochaetaceae	DBG	DBG-F-030420	Colorado	2019	OP178137	X
Inonotus hispidus	Basidiomycota	Agaricomycetes	Hymenochaetales	Hymenochaetaceae	DBG	DBG-F-002579	Arizona	1970	OP133541	X
Ionomidotis fulvotingens	Ascomycota	Leotiomycetes	Helotiales	Helotiaceae	DBG	DBG-F-002797	Minnesota	1970	Bad ID
Irpex lacteus	Basidiomycota	Agaricomycetes	Polyporales	Meruliaceae	DBG	DBG-F-030603	Idaho	2020	Suspicious ID	X
Irpex lacteus	Basidiomycota	Agaricomycetes	Polyporales	Meruliaceae	DBG	DBG-F-030608	Idaho	2020	Bad ID	X
Laccaria	Basidiomycota	Agaricomycetes	Agaricales	Hydnangiaceae	DBG	DBG-F-029596	Colorado	2018	OP178099
Laccaria	Basidiomycota	Agaricomycetes	Agaricales	Hydnangiaceae	DBG	DBG-F-029597	Colorado	2018	OP178224
Laccaria	Basidiomycota	Agaricomycetes	Agaricales	Hydnangiaceae	DBG	DBG-F-029598	Colorado	2018	OP178223
Laccaria	Basidiomycota	Agaricomycetes	Agaricales	Hydnangiaceae	DBG	DBG-F-029599	Colorado	2018	OP178221
Laccaria	Basidiomycota	Agaricomycetes	Agaricales	Hydnangiaceae	DBG	DBG-F-029600	Colorado	2018	OP178220
Laccaria	Basidiomycota	Agaricomycetes	Agaricales	Hydnangiaceae	DBG	DBG-F-029601	Colorado	2018	OP178088
Laccaria	Basidiomycota	Agaricomycetes	Agaricales	Hydnangiaceae	DBG	DBG-F-029602	Colorado	2018	OP178086
Laccaria	Basidiomycota	Agaricomycetes	Agaricales	Hydnangiaceae	DBG	DBG-F-029603	Colorado	2018	OP178109
Laccaria	Basidiomycota	Agaricomycetes	Agaricales	Hydnangiaceae	DBG	DBG-F-029604	Colorado	2018	OP178087
Laccaria	Basidiomycota	Agaricomycetes	Agaricales	Hydnangiaceae	DBG	DBG-F-030573	Idaho	2020	OP178132	X
Laccaria	Basidiomycota	Agaricomycetes	Agaricales	Hydnangiaceae	DBG	DBG-F-033229	New Hampshire	2000	OP500063
Laccaria	Basidiomycota	Agaricomycetes	Agaricales	Hydnangiaceae	DBG	DBG-F-033230	New Hampshire	2000	OP500064
Laccaria	Basidiomycota	Agaricomycetes	Agaricales	Hydnangiaceae	DBG	DBG-F-033231	Canada	2006	OP500065
Laccaria	Basidiomycota	Agaricomycetes	Agaricales	Hydnangiaceae	DBG	DBG-F-033234	New Mexico	2006	OP500066
Laccaria	Basidiomycota	Agaricomycetes	Agaricales	Hydnangiaceae	DBG	DBG-F-033237	Idaho	2008	OP500067
Laccaria	Basidiomycota	Agaricomycetes	Agaricales	Hydnangiaceae	DBG	DBG-F-033238	Washington	2008	OP500068
Laccaria	Basidiomycota	Agaricomycetes	Agaricales	Hydnangiaceae	DBG	DBG-F-033239	Washington	2010	OP500069
Laccaria	Basidiomycota	Agaricomycetes	Agaricales	Hydnangiaceae	DBG	DBG-F-033240	Washington	2010	OP500070
Laccaria	Basidiomycota	Agaricomycetes	Agaricales	Hydnangiaceae	DBG	DBG-F-033241	Washington	2010	OP500071
Laccaria	Basidiomycota	Agaricomycetes	Agaricales	Hydnangiaceae	DBG	DBG-F-033243	Alaska	2012	OP500072
Laccaria bicolor	Basidiomycota	Agaricomycetes	Agaricales	Hydnangiaceae	DBG	DBG-F-029365	Colorado	2017	OP178179
Laccaria bicolor	Basidiomycota	Agaricomycetes	Agaricales	Hydnangiaceae	DBG	DBG-F-029366	Colorado	2017	OP178178
Laccaria nobilis	Basidiomycota	Agaricomycetes	Agaricales	Hydnangiaceae	DBG	DBG-F-029060	Colorado	2017	OP178065
Laccaria nobilis	Basidiomycota	Agaricomycetes	Agaricales	Hydnangiaceae	DBG	DBG-F-029354	Colorado	2017	OP178181
Laccaria nobilis	Basidiomycota	Agaricomycetes	Agaricales	Hydnangiaceae	DBG	DBG-F-029355	Colorado	2017	Bad ID
Laccaria nobilis	Basidiomycota	Agaricomycetes	Agaricales	Hydnangiaceae	DBG	DBG-F-029359	Colorado	2017	Bad ID
Lactarius	Basidiomycota	Agaricomycetes	Russulales	Russulaceae	DBG	DBG-F-002767	Colorado	1970	OP133426		X
Lactarius	Basidiomycota	Agaricomycetes	Russulales	Russulaceae	DBG	DBG-F-004008	Colorado	1973	OP133539		X
Lactarius	Basidiomycota	Agaricomycetes	Russulales	Russulaceae	DBG	DBG-F-004024	Colorado	1973	Suspicious ID		X
Lactarius	Basidiomycota	Agaricomycetes	Russulales	Russulaceae	DBG	DBG-F-004759	Colorado	1974	OP133527		X
Lactarius	Basidiomycota	Agaricomycetes	Russulales	Russulaceae	DBG	DBG-F-005232	Colorado	1974	OP133428		X
Lactarius	Basidiomycota	Agaricomycetes	Russulales	Russulaceae	DBG	DBG-F-006285	Colorado	1975	OP133513		X
Lactarius	Basidiomycota	Agaricomycetes	Russulales	Russulaceae	DBG	DBG-F-006311	Colorado	1975	OP133495		X
Lactarius	Basidiomycota	Agaricomycetes	Russulales	Russulaceae	DBG	DBG-F-006312	Colorado	1975	OP133493		X
Lactarius	Basidiomycota	Agaricomycetes	Russulales	Russulaceae	DBG	DBG-F-009850	Colorado	1979	OP133459		X
Lactarius	Basidiomycota	Agaricomycetes	Russulales	Russulaceae	DBG	DBG-F-014574	Colorado	1983	OP133520		X
Lactarius	Basidiomycota	Agaricomycetes	Russulales	Russulaceae	DBG	DBG-F-016145	Colorado	1988	OP133512		X
Lactarius	Basidiomycota	Agaricomycetes	Russulales	Russulaceae	DBG	DBG-F-016183	Colorado	1981	Suspicious ID		X
Lactarius	Basidiomycota	Agaricomycetes	Russulales	Russulaceae	DBG	DBG-F-016211	Colorado	1979	OP133508		X
Lactarius	Basidiomycota	Agaricomycetes	Russulales	Russulaceae	DBG	DBG-F-017058	Colorado	1978	OP133492		X
Lactarius	Basidiomycota	Agaricomycetes	Russulales	Russulaceae	DBG	DBG-F-017265	Colorado	1993	OP133474		X
Lactarius	Basidiomycota	Agaricomycetes	Russulales	Russulaceae	DBG	DBG-F-017705	Colorado	1994	OP150199		X
Lactarius	Basidiomycota	Agaricomycetes	Russulales	Russulaceae	DBG	DBG-F-018125	Colorado	1995	OP150384		X
Lactarius	Basidiomycota	Agaricomycetes	Russulales	Russulaceae	DBG	DBG-F-018174	Colorado	1995	OP150225		X
Lactarius	Basidiomycota	Agaricomycetes	Russulales	Russulaceae	DBG	DBG-F-018618	Colorado	1996	OP150228		X
Lactarius	Basidiomycota	Agaricomycetes	Russulales	Russulaceae	DBG	DBG-F-018623	Colorado	1996	OP150396		X
Lactarius	Basidiomycota	Agaricomycetes	Russulales	Russulaceae	DBG	DBG-F-018676	Colorado	1996	OP150402		X
Lactarius	Basidiomycota	Agaricomycetes	Russulales	Russulaceae	DBG	DBG-F-018679	Colorado	1996	OP150403		X
Lactarius	Basidiomycota	Agaricomycetes	Russulales	Russulaceae	DBG	DBG-F-018698	Colorado	1996	OP150233		X
Lactarius	Basidiomycota	Agaricomycetes	Russulales	Russulaceae	DBG	DBG-F-018716	Colorado	1996	Suspicious ID		X
Lactarius	Basidiomycota	Agaricomycetes	Russulales	Russulaceae	DBG	DBG-F-018784	Colorado	1996	OP150236		X
Lactarius	Basidiomycota	Agaricomycetes	Russulales	Russulaceae	DBG	DBG-F-018808	Colorado	1996	OP150401		X
Lactarius	Basidiomycota	Agaricomycetes	Russulales	Russulaceae	DBG	DBG-F-018818	Colorado	1996	OP150399		X
Lactarius	Basidiomycota	Agaricomycetes	Russulales	Russulaceae	DBG	DBG-F-018906	Colorado	1996	OP150235		X
Lactarius	Basidiomycota	Agaricomycetes	Russulales	Russulaceae	DBG	DBG-F-018944	Colorado	1997	OP150243		X
Lactarius	Basidiomycota	Agaricomycetes	Russulales	Russulaceae	DBG	DBG-F-018983	Colorado	1997	OP150239		X
Lactarius	Basidiomycota	Agaricomycetes	Russulales	Russulaceae	DBG	DBG-F-018984	Colorado	1997	OP150237		X
Lactarius	Basidiomycota	Agaricomycetes	Russulales	Russulaceae	DBG	DBG-F-019008	Colorado	1997	OP150240		X
Lactarius	Basidiomycota	Agaricomycetes	Russulales	Russulaceae	DBG	DBG-F-019590	Colorado	1998	OP150250		X
Lactarius	Basidiomycota	Agaricomycetes	Russulales	Russulaceae	DBG	DBG-F-019748	Colorado	1998	OP150242		X
Lactarius	Basidiomycota	Agaricomycetes	Russulales	Russulaceae	DBG	DBG-F-019765	Colorado	1998	OP150395		X
Lactarius	Basidiomycota	Agaricomycetes	Russulales	Russulaceae	DBG	DBG-F-019766	Colorado	1998	OP150393		X
Lactarius	Basidiomycota	Agaricomycetes	Russulales	Russulaceae	DBG	DBG-F-020406	Colorado	1999	OP150254		X
Lactarius	Basidiomycota	Agaricomycetes	Russulales	Russulaceae	DBG	DBG-F-020525	Colorado	1999	OP150387		X
Lactarius	Basidiomycota	Agaricomycetes	Russulales	Russulaceae	DBG	DBG-F-020575	Colorado	1999	OP150383		X
Lactarius	Basidiomycota	Agaricomycetes	Russulales	Russulaceae	DBG	DBG-F-020915	Colorado	2000	OP150373		X
Lactarius	Basidiomycota	Agaricomycetes	Russulales	Russulaceae	DBG	DBG-F-020921	Colorado	2000	OP150371		X
Lactarius	Basidiomycota	Agaricomycetes	Russulales	Russulaceae	DBG	DBG-F-020925	Colorado	2000	OP150369		X
Lactarius	Basidiomycota	Agaricomycetes	Russulales	Russulaceae	DBG	DBG-F-020936	Colorado	2000	OP150367		X
Lactarius	Basidiomycota	Agaricomycetes	Russulales	Russulaceae	DBG	DBG-F-020954	Colorado	2000	OP150363		X
Lactarius	Basidiomycota	Agaricomycetes	Russulales	Russulaceae	DBG	DBG-F-020957	Colorado	2000	OP150361		X
Lactarius	Basidiomycota	Agaricomycetes	Russulales	Russulaceae	DBG	DBG-F-021082	Colorado	1991	OP150359		X
Lactarius	Basidiomycota	Agaricomycetes	Russulales	Russulaceae	DBG	DBG-F-021083	Colorado	1977	Suspicious ID		X
Lactarius	Basidiomycota	Agaricomycetes	Russulales	Russulaceae	DBG	DBG-F-021084	Colorado	1990	OP150357		X
Lactarius	Basidiomycota	Agaricomycetes	Russulales	Russulaceae	DBG	DBG-F-021086	Colorado	1981	OP150353		X
Lactarius	Basidiomycota	Agaricomycetes	Russulales	Russulaceae	DBG	DBG-F-021087	Colorado	1980	OP150351		X
Lactarius	Basidiomycota	Agaricomycetes	Russulales	Russulaceae	DBG	DBG-F-021089	Colorado	1978	OP150347		X
Lactarius	Basidiomycota	Agaricomycetes	Russulales	Russulaceae	DBG	DBG-F-021169	Colorado		OP150345		X
Lactarius	Basidiomycota	Agaricomycetes	Russulales	Russulaceae	DBG	DBG-F-021203	Colorado	2002	OP150343		X
Lactarius	Basidiomycota	Agaricomycetes	Russulales	Russulaceae	DBG	DBG-F-021243	Colorado	2002	OP150264		X
Lactarius	Basidiomycota	Agaricomycetes	Russulales	Russulaceae	DBG	DBG-F-021389	Colorado	2003	OP150334		X
Lactarius	Basidiomycota	Agaricomycetes	Russulales	Russulaceae	DBG	DBG-F-021556	Colorado	1998	OP150322		X
Lactarius	Basidiomycota	Agaricomycetes	Russulales	Russulaceae	DBG	DBG-F-021607	Colorado	2003	OP150318		X
Lactarius	Basidiomycota	Agaricomycetes	Russulales	Russulaceae	DBG	DBG-F-021612	Colorado	2003	OP150316		X
Lactarius	Basidiomycota	Agaricomycetes	Russulales	Russulaceae	DBG	DBG-F-021623	Colorado	2003	OP150314		X
Lactarius	Basidiomycota	Agaricomycetes	Russulales	Russulaceae	DBG	DBG-F-021783	Colorado	2004	OP150306		X
Lactarius	Basidiomycota	Agaricomycetes	Russulales	Russulaceae	DBG	DBG-F-021866	Colorado	2004	OP150296		X
Lactarius	Basidiomycota	Agaricomycetes	Russulales	Russulaceae	DBG	DBG-F-022578	Colorado	2011	OP150288		X
Lactarius	Basidiomycota	Agaricomycetes	Russulales	Russulaceae	DBG	DBG-F-022611	Colorado	2011	OP150284		X
Lactarius	Basidiomycota	Agaricomycetes	Russulales	Russulaceae	DBG	DBG-F-022612	Colorado	2011	OP150272		X
Lactarius	Basidiomycota	Agaricomycetes	Russulales	Russulaceae	DBG	DBG-F-022643	Colorado	2011	OP150333		X
Lactarius	Basidiomycota	Agaricomycetes	Russulales	Russulaceae	DBG	DBG-F-023002	Colorado	2004	OP150315		X
Lactarius	Basidiomycota	Agaricomycetes	Russulales	Russulaceae	DBG	DBG-F-023008	Colorado	2004	OP150313		X
Lactarius	Basidiomycota	Agaricomycetes	Russulales	Russulaceae	DBG	DBG-F-023011	Colorado	2004	Suspicious ID		X
Lactarius	Basidiomycota	Agaricomycetes	Russulales	Russulaceae	DBG	DBG-F-023039	Colorado	2004	OP150308		X
Lactarius	Basidiomycota	Agaricomycetes	Russulales	Russulaceae	DBG	DBG-F-023177	Colorado	2005	OP150295		X
Lactarius	Basidiomycota	Agaricomycetes	Russulales	Russulaceae	DBG	DBG-F-023200	Colorado	2005	OP150273		X
Lactarius	Basidiomycota	Agaricomycetes	Russulales	Russulaceae	DBG	DBG-F-023201	Colorado	2005	OP150282		X
Lactarius	Basidiomycota	Agaricomycetes	Russulales	Russulaceae	DBG	DBG-F-023217	Colorado	2005	OP150278		X
Lactarius	Basidiomycota	Agaricomycetes	Russulales	Russulaceae	DBG	DBG-F-023254	Colorado	2005	OP150276		X
Lactarius	Basidiomycota	Agaricomycetes	Russulales	Russulaceae	DBG	DBG-F-023255	Colorado	2005	OP150274		X
Lactarius	Basidiomycota	Agaricomycetes	Russulales	Russulaceae	DBG	DBG-F-023285	Colorado	2001	OP150291		X
Lactarius	Basidiomycota	Agaricomycetes	Russulales	Russulaceae	DBG	DBG-F-023318	Colorado	1977	OP150289		X
Lactarius	Basidiomycota	Agaricomycetes	Russulales	Russulaceae	DBG	DBG-F-023319	Colorado	1998	OP150287		X
Lactarius	Basidiomycota	Agaricomycetes	Russulales	Russulaceae	DBG	DBG-F-023323	Colorado	1984	OP150285		X
Lactarius	Basidiomycota	Agaricomycetes	Russulales	Russulaceae	DBG	DBG-F-023508	Colorado	2006	OP150275		X
Lactarius	Basidiomycota	Agaricomycetes	Russulales	Russulaceae	DBG	DBG-F-023626	Colorado	2003	OP177965		X
Lactarius	Basidiomycota	Agaricomycetes	Russulales	Russulaceae	DBG	DBG-F-023650	Colorado	2006	OP177966		X
Lactarius	Basidiomycota	Agaricomycetes	Russulales	Russulaceae	DBG	DBG-F-023694	Colorado	2008	OP177968		X
Lactarius	Basidiomycota	Agaricomycetes	Russulales	Russulaceae	DBG	DBG-F-023924	Colorado	2007	OP177975		X
Lactarius	Basidiomycota	Agaricomycetes	Russulales	Russulaceae	DBG	DBG-F-023947	Colorado	2007	OP177973		X
Lactarius	Basidiomycota	Agaricomycetes	Russulales	Russulaceae	DBG	DBG-F-023952	Colorado	2007	OP178011		X
Lactarius	Basidiomycota	Agaricomycetes	Russulales	Russulaceae	DBG	DBG-F-023954	Colorado	2007	OP178029		X
Lactarius	Basidiomycota	Agaricomycetes	Russulales	Russulaceae	DBG	DBG-F-023962	Colorado	2007	OP178044		X
Lactarius	Basidiomycota	Agaricomycetes	Russulales	Russulaceae	DBG	DBG-F-023995	Colorado	2007	OP178028		X
Lactarius	Basidiomycota	Agaricomycetes	Russulales	Russulaceae	DBG	DBG-F-024043	Colorado	2007	OP178026		X
Lactarius	Basidiomycota	Agaricomycetes	Russulales	Russulaceae	DBG	DBG-F-024101	Colorado	2007	OP178008		X
Lactarius	Basidiomycota	Agaricomycetes	Russulales	Russulaceae	DBG	DBG-F-024103	Colorado	2007	OP178006		X
Lactarius	Basidiomycota	Agaricomycetes	Russulales	Russulaceae	DBG	DBG-F-024161	Colorado	2011	OP177976		X
Lactarius	Basidiomycota	Agaricomycetes	Russulales	Russulaceae	DBG	DBG-F-024230	Colorado	2008	OP177993		X
Lactarius	Basidiomycota	Agaricomycetes	Russulales	Russulaceae	DBG	DBG-F-024239	Colorado	2008	OP177991		X
Lactarius	Basidiomycota	Agaricomycetes	Russulales	Russulaceae	DBG	DBG-F-024284	Colorado	2007	OP178002		X
Lactarius	Basidiomycota	Agaricomycetes	Russulales	Russulaceae	DBG	DBG-F-024353	Colorado	2011	OP177982		X
Lactarius	Basidiomycota	Agaricomycetes	Russulales	Russulaceae	DBG	DBG-F-024399	Colorado	2009	OP178003		X
Lactarius	Basidiomycota	Agaricomycetes	Russulales	Russulaceae	DBG	DBG-F-024426	Colorado	2009	OP178027		X
Lactarius	Basidiomycota	Agaricomycetes	Russulales	Russulaceae	DBG	DBG-F-024477	Colorado	2009	OP178020		X
Lactarius	Basidiomycota	Agaricomycetes	Russulales	Russulaceae	DBG	DBG-F-024495	Colorado	2009	OP178018		X
Lactarius	Basidiomycota	Agaricomycetes	Russulales	Russulaceae	DBG	DBG-F-024729	Colorado	2009	OP178019		X
Lactarius	Basidiomycota	Agaricomycetes	Russulales	Russulaceae	DBG	DBG-F-024743	Colorado	2010	OP178015		X
Lactarius	Basidiomycota	Agaricomycetes	Russulales	Russulaceae	DBG	DBG-F-024878	Colorado	2010	OP178045		X
Lactarius	Basidiomycota	Agaricomycetes	Russulales	Russulaceae	DBG	DBG-F-025079	Colorado	2012	Bad ID
Lactarius	Basidiomycota	Agaricomycetes	Russulales	Russulaceae	DBG	DBG-F-025114	Colorado	2012	OP178054		X
Lactarius	Basidiomycota	Agaricomycetes	Russulales	Russulaceae	DBG	DBG-F-025206	Colorado	2012	OP178206		X
Lactarius	Basidiomycota	Agaricomycetes	Russulales	Russulaceae	DBG	DBG-F-025283	Colorado	2010	OP178202		X
Lactarius	Basidiomycota	Agaricomycetes	Russulales	Russulaceae	DBG	DBG-F-025336	Colorado	2012	OP178196		X
Lactarius	Basidiomycota	Agaricomycetes	Russulales	Russulaceae	DBG	DBG-F-027660	Colorado	2013	OP178079		X
Lactarius	Basidiomycota	Agaricomycetes	Russulales	Russulaceae	DBG	DBG-F-027662	Colorado	2013	OP178078		X
Lactarius	Basidiomycota	Agaricomycetes	Russulales	Russulaceae	DBG	DBG-F-028193	Colorado	2015	OP178049		X
Lactarius	Basidiomycota	Agaricomycetes	Russulales	Russulaceae	DBG	DBG-F-028863	Colorado	2015	Bad ID
Lactarius	Basidiomycota	Agaricomycetes	Russulales	Russulaceae	DBG	DBG-F-028864	Colorado	2009	OP503816		X
Lactarius	NA	NA	NA	NA	DBG	DBG-F-029152	NA	NA	OP178066		X
Lactarius	Basidiomycota	Agaricomycetes	Russulales	Russulaceae	DBG	DBG-F-029185	Colorado	2017	OP178059		X
Lactarius	Basidiomycota	Agaricomycetes	Russulales	Russulaceae	DBG	DBG-F-029306	Colorado	2018	OP178186		X
Lactarius	Basidiomycota	Agaricomycetes	Russulales	Russulaceae	DBG	DBG-F-029492	Colorado	2018	OP178166		X
Lactarius	Basidiomycota	Agaricomycetes	Russulales	Russulaceae	DBG	DBG-F-029552	Colorado	2018	OP178157		X
Lactarius	Basidiomycota	Agaricomycetes	Russulales	Russulaceae	DBG	DBG-F-029644	Colorado	2018	Suspicious ID		X
Lactarius	Basidiomycota	Agaricomycetes	Russulales	Russulaceae	DBG	DBG-F-029747	Colorado	2001	OP178090		X
Lactarius	Basidiomycota	Agaricomycetes	Russulales	Russulaceae	DBG	DBG-F-029815	Colorado	1977	OP178207		X
Lactarius	Basidiomycota	Agaricomycetes	Russulales	Russulaceae	DBG	DBG-F-030029	Colorado	2014	OP178195		X
Lactarius	Basidiomycota	Agaricomycetes	Russulales	Russulaceae	DBG	DBG-F-030118	Colorado	2011	Suspicious ID		X
Lactarius	Basidiomycota	Agaricomycetes	Russulales	Russulaceae	DBG	DBG-F-030119	Colorado	2011	OP178192		X
Lactarius	Basidiomycota	Agaricomycetes	Russulales	Russulaceae	DBG	DBG-F-030172	Colorado	2000	OP178096		X
Lactarius	Basidiomycota	Agaricomycetes	Russulales	Russulaceae	DBG	DBG-F-030183	Colorado	1998	OP178093		X
Lactarius	Basidiomycota	Agaricomycetes	Russulales	Russulaceae	DBG	DBG-F-030452	Colorado	2019	OP178113		X
Lactarius alnicola	Basidiomycota	Agaricomycetes	Russulales	Russulaceae	DBG	DBG-F-006289	Colorado	1975	OP133504		X
Lactarius alnicola	Basidiomycota	Agaricomycetes	Russulales	Russulaceae	DBG	DBG-F-014334	Colorado	1979	OP133431		X
Lactarius alnicola	Basidiomycota	Agaricomycetes	Russulales	Russulaceae	DBG	DBG-F-018115	Colorado	1995	OP150382	X	X
Lactarius alnicola	Basidiomycota	Agaricomycetes	Russulales	Russulaceae	DBG	DBG-F-021088	Colorado	1984	OP150349		X
Lactarius alpinus	Basidiomycota	Agaricomycetes	Russulales	Russulaceae	DBG	DBG-F-021540	Colorado	2001	OP150324		X
Lactarius alpinus	Basidiomycota	Agaricomycetes	Russulales	Russulaceae	DBG	DBG-F-023902	Colorado	2007	OP178005	X	X
Lactarius alpinus	Basidiomycota	Agaricomycetes	Russulales	Russulaceae	DBG	DBG-F-023907	Colorado	2007	OP177999		X
Lactarius alpinus	Basidiomycota	Agaricomycetes	Russulales	Russulaceae	DBG	DBG-F-029753	Colorado	2011	OP178217	X	X
Lactarius alpinus var. mitis	Basidiomycota	Agaricomycetes	Russulales	Russulaceae	DBG	DBG-F-021637	Colorado	2003	OP150312		X
Lactarius alpinus var. mitis	Basidiomycota	Agaricomycetes	Russulales	Russulaceae	DBG	DBG-F-022695	Colorado	2009	OP150325	X	X
Lactarius aquifluus	Basidiomycota	Agaricomycetes	Russulales	Russulaceae	DBG	DBG-F-022818	Colorado	2013	OP150317		X
Lactarius aquifluus	Basidiomycota	Agaricomycetes	Russulales	Russulaceae	DBG	DBG-F-027739	Colorado	2013	OP178030		X
Lactarius aquifluus	Basidiomycota	Agaricomycetes	Russulales	Russulaceae	DBG	DBG-F-028735	Colorado	2016	OP178072		X
Lactarius aquifluus	Basidiomycota	Agaricomycetes	Russulales	Russulaceae	DBG	DBG-F-029076	Colorado	2017	OP178064		X
Lactarius aquifluus	Basidiomycota	Agaricomycetes	Russulales	Russulaceae	DBG	DBG-F-029656	Colorado	2018	OP178107		X
Lactarius aquifluus	Basidiomycota	Agaricomycetes	Russulales	Russulaceae	DBG	DBG-F-029683	Colorado	2018	OP178097		X
Lactarius aspideoides	Basidiomycota	Agaricomycetes	Russulales	Russulaceae	DBG	DBG-F-025253	Colorado	2010	OP178204		X
Lactarius aspideus	Basidiomycota	Agaricomycetes	Russulales	Russulaceae	DBG	DBG-F-017692	Colorado	1994	OP150196		X
Lactarius atrobadius	Basidiomycota	Agaricomycetes	Russulales	Russulaceae	DBG	DBG-F-002452	Colorado	1969	OP133544		X
Lactarius badiosanguineus	Basidiomycota	Agaricomycetes	Russulales	Russulaceae	DBG	DBG-F-023803	Colorado	2003	OP177970	X	X
Lactarius badiosanguineus	Basidiomycota	Agaricomycetes	Russulales	Russulaceae	DBG	DBG-F-030287	Colorado	2019	OP178101		X
Lactarius badiosanguineus	Basidiomycota	Agaricomycetes	Russulales	Russulaceae	DBG	DBG-F-030298	Colorado	2019	OP178108		X
Lactarius badiosanguineus	Basidiomycota	Agaricomycetes	Russulales	Russulaceae	DBG	DBG-F-030300	Colorado	2019	OP178106		X
Lactarius badiosanguineus	Basidiomycota	Agaricomycetes	Russulales	Russulaceae	DBG	DBG-F-030396	Colorado	2019	OP178141		X
Lactarius badiosanguineus	Basidiomycota	Agaricomycetes	Russulales	Russulaceae	DBG	DBG-F-030403	Colorado	2019	OP178139	X	X
Lactarius barrowsii	Basidiomycota	Agaricomycetes	Russulales	Russulaceae	DBG	DBG-F-017552	Colorado	1994	OP133444	X	X
Lactarius barrowsii	Basidiomycota	Agaricomycetes	Russulales	Russulaceae	DBG	DBG-F-028291	Colorado	2015	OP178046		X
Lactarius caespitosus	Basidiomycota	Agaricomycetes	Russulales	Russulaceae	DBG	DBG-F-002766	Colorado	1970	OP133538		X
Lactarius caespitosus	Basidiomycota	Agaricomycetes	Russulales	Russulaceae	DBG	DBG-F-005191	Colorado	1974	OP133429		X
Lactarius caespitosus	Basidiomycota	Agaricomycetes	Russulales	Russulaceae	DBG	DBG-F-017614	Colorado	1994	OP133440		X
Lactarius caespitosus	Basidiomycota	Agaricomycetes	Russulales	Russulaceae	DBG	DBG-F-018878	Colorado	1997	OP150245		X
Lactarius caespitosus	Basidiomycota	Agaricomycetes	Russulales	Russulaceae	DBG	DBG-F-019961	Colorado	1998	OP150391	X	X
Lactarius caespitosus	Basidiomycota	Agaricomycetes	Russulales	Russulaceae	DBG	DBG-F-024392	Colorado	2009	OP177988		X
Lactarius camphoratus	Basidiomycota	Agaricomycetes	Russulales	Russulaceae	DBG	DBG-F-018321	Colorado	1995	OP150354		X
Lactarius camphoratus	Basidiomycota	Agaricomycetes	Russulales	Russulaceae	DBG	DBG-F-018324	Colorado	1995	OP150352		X
Lactarius camphoratus	Basidiomycota	Agaricomycetes	Russulales	Russulaceae	DBG	DBG-F-020867	Colorado	1984	OP150377		X
Lactarius chelidonium	Basidiomycota	Agaricomycetes	Russulales	Russulaceae	DBG	DBG-F-017384	Colorado	1994	OP133454		X
Lactarius chelidonium	Basidiomycota	Agaricomycetes	Russulales	Russulaceae	DBG	DBG-F-023135	Colorado	2005	OP150297	X	X
Lactarius chelidonium	Basidiomycota	Agaricomycetes	Russulales	Russulaceae	DBG	DBG-F-023911	Colorado		OP177977		X
Lactarius chelidonium	Basidiomycota	Agaricomycetes	Russulales	Russulaceae	DBG	DBG-F-028158	Colorado	2014	OP178051		X
Lactarius controversus	Basidiomycota	Agaricomycetes	Russulales	Russulaceae	DBG	DBG-F-005979	Colorado	1975	OP133529		X
Lactarius controversus	Basidiomycota	Agaricomycetes	Russulales	Russulaceae	DBG	DBG-F-006160	Colorado	1975	OP133511		X
Lactarius controversus	Basidiomycota	Agaricomycetes	Russulales	Russulaceae	DBG	DBG-F-006258	Colorado	1975	OP133502		X
Lactarius controversus	Basidiomycota	Agaricomycetes	Russulales	Russulaceae	DBG	DBG-F-007058	Colorado	1976	OP133481		X
Lactarius controversus	Basidiomycota	Agaricomycetes	Russulales	Russulaceae	DBG	DBG-F-017356	Colorado	1994	OP133462		X
Lactarius controversus	Basidiomycota	Agaricomycetes	Russulales	Russulaceae	DBG	DBG-F-017373	Colorado	1994	OP133456		X
Lactarius controversus	Basidiomycota	Agaricomycetes	Russulales	Russulaceae	DBG	DBG-F-019584	Colorado	1998	OP150256		X
Lactarius controversus	Basidiomycota	Agaricomycetes	Russulales	Russulaceae	DBG	DBG-F-021085	Colorado	1981	OP150355		X
Lactarius controversus	Basidiomycota	Agaricomycetes	Russulales	Russulaceae	DBG	DBG-F-023033	Colorado	2004	OP150309		X
Lactarius controversus	Basidiomycota	Agaricomycetes	Russulales	Russulaceae	DBG	DBG-F-023872	Colorado	2000	OP178009		X
Lactarius controversus	Basidiomycota	Agaricomycetes	Russulales	Russulaceae	DBG	DBG-F-024742	Colorado	2010	OP178017		X
Lactarius controversus	Basidiomycota	Agaricomycetes	Russulales	Russulaceae	DBG	DBG-F-029559	Colorado	2017	OP178155	X	X
Lactarius controversus	Basidiomycota	Agaricomycetes	Russulales	Russulaceae	DBG	DBG-F-030062	Colorado	1980	Suspicious ID		X
Lactarius deliciosus	Basidiomycota	Agaricomycetes	Russulales	Russulaceae	DBG	DBG-F-000367	Colorado	1965	OP133422		X
Lactarius deliciosus	Basidiomycota	Agaricomycetes	Russulales	Russulaceae	DBG	DBG-F-000449	Colorado	1965	OP133420		X
Lactarius deliciosus	Basidiomycota	Agaricomycetes	Russulales	Russulaceae	DBG	DBG-F-000884	Colorado	1966	OP133545		X
Lactarius deliciosus	Basidiomycota	Agaricomycetes	Russulales	Russulaceae	DBG	DBG-F-001030	Colorado	1966	OP133410		X
Lactarius deliciosus	Basidiomycota	Agaricomycetes	Russulales	Russulaceae	DBG	DBG-F-004059	Colorado	1973	OP133537		X
Lactarius deliciosus	Basidiomycota	Agaricomycetes	Russulales	Russulaceae	DBG	DBG-F-005780	Colorado	1975	OP133534		X
Lactarius deliciosus	Basidiomycota	Agaricomycetes	Russulales	Russulaceae	DBG	DBG-F-006149	Colorado	1975	OP133524		X
Lactarius deliciosus	Basidiomycota	Agaricomycetes	Russulales	Russulaceae	DBG	DBG-F-009867	Colorado	1979	OP133457		X
Lactarius deliciosus	Basidiomycota	Agaricomycetes	Russulales	Russulaceae	DBG	DBG-F-016246	Colorado	1977	OP133503		X
Lactarius deliciosus	Basidiomycota	Agaricomycetes	Russulales	Russulaceae	DBG	DBG-F-017256	Colorado	1993	OP133475		X
Lactarius deliciosus	Basidiomycota	Agaricomycetes	Russulales	Russulaceae	DBG	DBG-F-017361	Colorado	1994	OP133458		X
Lactarius deliciosus	Basidiomycota	Agaricomycetes	Russulales	Russulaceae	DBG	DBG-F-017688	Colorado	1994	OP150207		X
Lactarius deliciosus	Basidiomycota	Agaricomycetes	Russulales	Russulaceae	DBG	DBG-F-017721	Colorado	1994	OP150204		X
Lactarius deliciosus	Basidiomycota	Agaricomycetes	Russulales	Russulaceae	DBG	DBG-F-018222	Colorado	1995	OP150370		X
Lactarius deliciosus	Basidiomycota	Agaricomycetes	Russulales	Russulaceae	DBG	DBG-F-018345	Colorado	1995	OP150232		X
Lactarius deliciosus	Basidiomycota	Agaricomycetes	Russulales	Russulaceae	DBG	DBG-F-020522	Colorado	1999	OP150262		X
Lactarius deliciosus	Basidiomycota	Agaricomycetes	Russulales	Russulaceae	DBG	DBG-F-021422	Colorado	2003	OP150332		X
Lactarius deliciosus	Basidiomycota	Agaricomycetes	Russulales	Russulaceae	DBG	DBG-F-021506	Colorado	2000	OP150326		X
Lactarius deliciosus	Basidiomycota	Agaricomycetes	Russulales	Russulaceae	DBG	DBG-F-021764	Colorado	2004	OP150307		X
Lactarius deliciosus	Basidiomycota	Agaricomycetes	Russulales	Russulaceae	DBG	DBG-F-023738	Colorado	2007	OP177969		X
Lactarius deliciosus	Basidiomycota	Agaricomycetes	Russulales	Russulaceae	DBG	DBG-F-028339	Colorado	2014	OP178039		X
Lactarius deliciosus	Basidiomycota	Agaricomycetes	Russulales	Russulaceae	DBG	DBG-F-029493	Colorado	2018	OP178168		X
Lactarius deliciosus	Basidiomycota	Agaricomycetes	Russulales	Russulaceae	DBG	DBG-F-029550	Colorado	2018	OP178158		X
Lactarius deliciosus	Basidiomycota	Agaricomycetes	Russulales	Russulaceae	DBG	DBG-F-029797	Colorado	2010	OP178213	X	X
Lactarius deliciosus	Basidiomycota	Agaricomycetes	Russulales	Russulaceae	DBG	DBG-F-029842	Colorado	2018	OP178205		X
Lactarius deliciosus	Basidiomycota	Agaricomycetes	Russulales	Russulaceae	DBG	DBG-F-030207	Colorado	2019	OP178095		X
Lactarius deliciosus	Basidiomycota	Agaricomycetes	Russulales	Russulaceae	DBG	DBG-F-030278	Colorado	2019	OP178105		X
Lactarius deliciosus	Basidiomycota	Agaricomycetes	Russulales	Russulaceae	DBG	DBG-F-030282	Colorado	2019	OP178102		X
Lactarius deliciosus	Basidiomycota	Agaricomycetes	Russulales	Russulaceae	DBG	DBG-F-030337	Colorado	2019	OP178151		X
Lactarius deliciosus	Basidiomycota	Agaricomycetes	Russulales	Russulaceae	DBG	DBG-F-030380	Colorado	2019	OP178147		X
Lactarius deliciosus	Basidiomycota	Agaricomycetes	Russulales	Russulaceae	DBG	DBG-F-030381	Colorado	2019	OP178144		X
Lactarius deliciosus	Basidiomycota	Agaricomycetes	Russulales	Russulaceae	DBG	DBG-F-030390	Colorado	2019	OP178143		X
Lactarius deliciosus	Basidiomycota	Agaricomycetes	Russulales	Russulaceae	DBG	DBG-F-030441	Colorado	2019	OP178133		X
Lactarius deliciosus	Basidiomycota	Agaricomycetes	Russulales	Russulaceae	DBG	DBG-F-030443	Colorado	2019	OP178115		X
Lactarius deliciosus	Basidiomycota	Agaricomycetes	Russulales	Russulaceae	DBG	DBG-F-030477	Colorado	2019	OP178116		X
Lactarius deliciosus	Basidiomycota	Agaricomycetes	Russulales	Russulaceae	DBG	DBG-F-030562	Idaho	2020	OP178177
Lactarius deliciosus gr.					DBG	DBG-F-030151	Colorado	2018	OP178104		X
Lactarius deliciosus var. areolatus	Basidiomycota	Agaricomycetes	Russulales	Russulaceae	DBG	DBG-F-003573	Colorado	1974	OP133418		X
Lactarius deliciosus var. areolatus	Basidiomycota	Agaricomycetes	Russulales	Russulaceae	DBG	DBG-F-004551	Colorado	1974	OP133530		X
Lactarius deliciosus var. areolatus	Basidiomycota	Agaricomycetes	Russulales	Russulaceae	DBG	DBG-F-007011	Colorado	1976	OP133485	X	X
Lactarius deliciosus var. chelidonium	Basidiomycota	Agaricomycetes	Russulales	Russulaceae	DBG	DBG-F-017391	Colorado	1994	OP133452		X
Lactarius deliciosus var. deterrimus	Basidiomycota	Agaricomycetes	Russulales	Russulaceae	DBG	DBG-F-017358	Colorado	1994	OP133461		X
Lactarius deliciosus var. deterrimus	Basidiomycota	Agaricomycetes	Russulales	Russulaceae	DBG	DBG-F-017729	Colorado	1994	OP150198		X
Lactarius deliciosus var. deterrimus	Basidiomycota	Agaricomycetes	Russulales	Russulaceae	DBG	DBG-F-018041	Colorado	1995	OP150221		X
Lactarius deliciosus var. deterrimus	Basidiomycota	Agaricomycetes	Russulales	Russulaceae	DBG	DBG-F-018341	Colorado	1995	OP150238	X	X
Lactarius deterrimus	Basidiomycota	Agaricomycetes	Russulales	Russulaceae	DBG	DBG-F-009825	Colorado	1979	Bad ID
Lactarius dryadophilus	Basidiomycota	Agaricomycetes	Russulales	Russulaceae	DBG	DBG-F-023592	Colorado	2007	OP177962		X
Lactarius glyciosmus	Basidiomycota	Agaricomycetes	Russulales	Russulaceae	DBG	DBG-F-005366	Colorado	1974	OP133427		X
Lactarius hepaticus	Basidiomycota	Agaricomycetes	Russulales	Russulaceae	DBG	DBG-F-004509	Colorado	1974	OP133533		X
Lactarius hepaticus	Basidiomycota	Agaricomycetes	Russulales	Russulaceae	DBG	DBG-F-014343	Colorado	1979	OP133522		X
Lactarius hepaticus	Basidiomycota	Agaricomycetes	Russulales	Russulaceae	DBG	DBG-F-017708	Colorado	1994	OP150197		X
Lactarius hepaticus	Basidiomycota	Agaricomycetes	Russulales	Russulaceae	DBG	DBG-F-018010	Colorado	1995	OP150212		X
Lactarius hepaticus	Basidiomycota	Agaricomycetes	Russulales	Russulaceae	DBG	DBG-F-018282	Colorado	1995	OP150364		X
Lactarius hepaticus	Basidiomycota	Agaricomycetes	Russulales	Russulaceae	DBG	DBG-F-018677	Colorado	1996	OP150404		X
Lactarius hepaticus	Basidiomycota	Agaricomycetes	Russulales	Russulaceae	DBG	DBG-F-018678	Colorado	1996	OP150405		X
Lactarius hepaticus	Basidiomycota	Agaricomycetes	Russulales	Russulaceae	DBG	DBG-F-021574	Colorado	1998	OP150320		X
Lactarius hepaticus	Basidiomycota	Agaricomycetes	Russulales	Russulaceae	DBG	DBG-F-028719	Colorado	2016	OP178077		X
Lactarius hepaticus	Basidiomycota	Agaricomycetes	Russulales	Russulaceae	DBG	DBG-F-029122	Colorado	2017	OP178058		X
Lactarius hepaticus	Basidiomycota	Agaricomycetes	Russulales	Russulaceae	DBG	DBG-F-029507	Colorado	2018	OP178164		X
Lactarius hepaticus	Basidiomycota	Agaricomycetes	Russulales	Russulaceae	DBG	DBG-F-029585	Colorado	2018	OP178085		X
Lactarius hepaticus	Basidiomycota	Agaricomycetes	Russulales	Russulaceae	DBG	DBG-F-029999	Colorado	2018	OP178197		X
Lactarius lanceolatus	Basidiomycota	Agaricomycetes	Russulales	Russulaceae	DBG	DBG-F-021343	Colorado	2003	OP150266		X
Lactarius lanceolatus	Basidiomycota	Agaricomycetes	Russulales	Russulaceae	DBG	DBG-F-021344	Colorado	2003	OP150336		X
Lactarius lanceolatus	Basidiomycota	Agaricomycetes	Russulales	Russulaceae	DBG	DBG-F-023683	Colorado	2008	OP177967		X
Lactarius lanceolatus	Basidiomycota	Agaricomycetes	Russulales	Russulaceae	DBG	DBG-F-024147	Colorado	2011	OP177974		X
Lactarius lepidotus	Basidiomycota	Agaricomycetes	Russulales	Russulaceae	DBG	DBG-F-020183	Colorado	2000	OP150247		X
Lactarius lignyotus	Basidiomycota	Agaricomycetes	Russulales	Russulaceae	DBG	DBG-F-028525	Colorado	2015	OP178222		X
Lactarius lignyotus	NA	NA	NA	NA	DBG	DBG-F-029330	NA	NA	OP178183		X
Lactarius lilacinus	Basidiomycota	Agaricomycetes	Russulales	Russulaceae	DBG	DBG-F-023263	Colorado	2005	OP150293		X
Lactarius luculentus	Basidiomycota	Agaricomycetes	Russulales	Russulaceae	DBG	DBG-F-001310	Colorado	1967	OP133413		X
Lactarius luculentus	Basidiomycota	Agaricomycetes	Russulales	Russulaceae	DBG	DBG-F-017093	Colorado	1993	OP133490		X
Lactarius luculentus	Basidiomycota	Agaricomycetes	Russulales	Russulaceae	DBG	DBG-F-018279	Colorado	1995	OP150224		X
Lactarius luculentus var. laetus	Basidiomycota	Agaricomycetes	Russulales	Russulaceae	DBG	DBG-F-021979	Colorado	2010	OP150290		X
Lactarius luculentus var. laetus	Basidiomycota	Agaricomycetes	Russulales	Russulaceae	DBG	DBG-F-022653	Colorado	2011	OP150329		X
Lactarius mitissimus	Basidiomycota	Agaricomycetes	Russulales	Russulaceae	DBG	DBG-F-005930	Colorado	1975	OP133532		X
Lactarius mitissimus	Basidiomycota	Agaricomycetes	Russulales	Russulaceae	DBG	DBG-F-008133	Colorado	1977	OP133463		X
Lactarius montanus	NA	NA	NA	NA	DBG	DBG-F-028446	NA	NA	OP178074		X
Lactarius montanus	Basidiomycota	Agaricomycetes	Russulales	Russulaceae	DBG	DBG-F-028486	Colorado	2015	OP178210		X
Lactarius montanus	Basidiomycota	Agaricomycetes	Russulales	Russulaceae	DBG	DBG-F-030296	Colorado	2019	OP178110		X
Lactarius montanus	Basidiomycota	Agaricomycetes	Russulales	Russulaceae	DBG	DBG-F-030504	Colorado	2019	OP178119		X
Lactarius nitidus	Basidiomycota	Agaricomycetes	Russulales	Russulaceae	DBG	DBG-F-008051	Colorado	1977	OP133468		X
Lactarius oculatus	Basidiomycota	Agaricomycetes	Russulales	Russulaceae	DBG	DBG-F-017292	Colorado	1993	OP133472		X
Lactarius oculatus	Basidiomycota	Agaricomycetes	Russulales	Russulaceae	DBG	DBG-F-024077	Colorado	2007	OP178010		X
Lactarius oculatus	Basidiomycota	Agaricomycetes	Russulales	Russulaceae	DBG	DBG-F-024449	Colorado	2007	OP178024		X
Lactarius oculatus	Basidiomycota	Agaricomycetes	Russulales	Russulaceae	DBG	DBG-F-028505	Colorado	2015	OP178214		X
Lactarius olympianus	Basidiomycota	Agaricomycetes	Russulales	Russulaceae	DBG	DBG-F-004860	Colorado	1974	Bad ID
Lactarius olympianus	Basidiomycota	Agaricomycetes	Russulales	Russulaceae	DBG	DBG-F-007038	Colorado	1976	OP133483		X
Lactarius olympianus	Basidiomycota	Agaricomycetes	Russulales	Russulaceae	DBG	DBG-F-008052	Colorado	1977	OP133467		X
Lactarius olympianus	Basidiomycota	Agaricomycetes	Russulales	Russulaceae	DBG	DBG-F-017601	Colorado	1994	OP133442		X
Lactarius olympianus	Basidiomycota	Agaricomycetes	Russulales	Russulaceae	DBG	DBG-F-017645	Colorado	1994	OP133436
Lactarius olympianus	Basidiomycota	Agaricomycetes	Russulales	Russulaceae	DBG	DBG-F-017686	Colorado	1994	OP133435		X
Lactarius olympianus	Basidiomycota	Agaricomycetes	Russulales	Russulaceae	DBG	DBG-F-018102	Colorado	1995	OP150380		X
Lactarius olympianus	Basidiomycota	Agaricomycetes	Russulales	Russulaceae	DBG	DBG-F-018294	Colorado	1995	OP150360		X
Lactarius olympianus	Basidiomycota	Agaricomycetes	Russulales	Russulaceae	DBG	DBG-F-023544	Colorado	2006	OP177961		X
Lactarius olympianus	Basidiomycota	Agaricomycetes	Russulales	Russulaceae	DBG	DBG-F-024276	Colorado	2008	OP177979		X
Lactarius olympianus	Basidiomycota	Agaricomycetes	Russulales	Russulaceae	DBG	DBG-F-030289	Colorado	2019	OP178112		X
Lactarius payettensis	Basidiomycota	Agaricomycetes	Russulales	Russulaceae	DBG	DBG-F-006282	Colorado	1975	OP133496		X
Lactarius payettensis	Basidiomycota	Agaricomycetes	Russulales	Russulaceae	DBG	DBG-F-027770	Colorado	2013	OP178073		X
Lactarius peckii	Basidiomycota	Agaricomycetes	Russulales	Russulaceae	DBG	DBG-F-018271	Colorado	1995	OP150366		X
Lactarius pubescens	Basidiomycota	Agaricomycetes	Russulales	Russulaceae	DBG	DBG-F-006284	Colorado	1975	OP133515		X
Lactarius pubescens	Basidiomycota	Agaricomycetes	Russulales	Russulaceae	DBG	DBG-F-006286	Colorado	1975	OP133509		X
Lactarius pubescens	Basidiomycota	Agaricomycetes	Russulales	Russulaceae	DBG	DBG-F-006287	Colorado	1975	OP133507		X
Lactarius pubescens	Basidiomycota	Agaricomycetes	Russulales	Russulaceae	DBG	DBG-F-016288	Colorado	1985	OP133447		X
Lactarius pubescens	Basidiomycota	Agaricomycetes	Russulales	Russulaceae	DBG	DBG-F-020083	Colorado	1999	OP150261		X
Lactarius pubescens	Basidiomycota	Agaricomycetes	Russulales	Russulaceae	DBG	DBG-F-025068	Colorado	2012	OP178048		X
Lactarius pubescens	Basidiomycota	Agaricomycetes	Russulales	Russulaceae	DBG	DBG-F-025069	Colorado	2012	OP178050		X
Lactarius pubescens	Basidiomycota	Agaricomycetes	Russulales	Russulaceae	DBG	DBG-F-030430	Colorado	2019	OP178135		X
Lactarius repraesentaneus	Basidiomycota	Agaricomycetes	Russulales	Russulaceae	DBG	DBG-F-002202	Colorado	1968	OP133549		X
Lactarius repraesentaneus	Basidiomycota	Agaricomycetes	Russulales	Russulaceae	DBG	DBG-F-002696	Colorado	1970	Bad ID
Lactarius repraesentaneus	Basidiomycota	Agaricomycetes	Russulales	Russulaceae	DBG	DBG-F-005081	Colorado	1974	OP133519		X
Lactarius repraesentaneus	Basidiomycota	Agaricomycetes	Russulales	Russulaceae	DBG	DBG-F-016133	Colorado	1979	OP133516		X
Lactarius repraesentaneus	Basidiomycota	Agaricomycetes	Russulales	Russulaceae	DBG	DBG-F-016943	Colorado	1992	OP133501		X
Lactarius repraesentaneus	Basidiomycota	Agaricomycetes	Russulales	Russulaceae	DBG	DBG-F-016944	Colorado	1992	OP133499		X
Lactarius repraesentaneus	Basidiomycota	Agaricomycetes	Russulales	Russulaceae	DBG	DBG-F-016945	Colorado	1992	OP133497		X
Lactarius repraesentaneus	Basidiomycota	Agaricomycetes	Russulales	Russulaceae	DBG	DBG-F-017246	Colorado	1993	OP133482		X
Lactarius repraesentaneus	Basidiomycota	Agaricomycetes	Russulales	Russulaceae	DBG	DBG-F-017454	Colorado	1994	OP133446		X
Lactarius repraesentaneus	Basidiomycota	Agaricomycetes	Russulales	Russulaceae	DBG	DBG-F-018314	Colorado	1995	OP150356		X
Lactarius repraesentaneus	Basidiomycota	Agaricomycetes	Russulales	Russulaceae	DBG	DBG-F-018802	Colorado	1996	OP150234		X
Lactarius repraesentaneus	Basidiomycota	Agaricomycetes	Russulales	Russulaceae	DBG	DBG-F-019300	Colorado	1996	OP150340		X
Lactarius repraesentaneus	Basidiomycota	Agaricomycetes	Russulales	Russulaceae	DBG	DBG-F-020410	Colorado	1999	OP150255		X
Lactarius repraesentaneus	Basidiomycota	Agaricomycetes	Russulales	Russulaceae	DBG	DBG-F-020527	Colorado	1999	OP150385		X
Lactarius repraesentaneus	Basidiomycota	Agaricomycetes	Russulales	Russulaceae	DBG	DBG-F-023604	Colorado	2006	OP177964		X
Lactarius repraesentaneus	Basidiomycota	Agaricomycetes	Russulales	Russulaceae	DBG	DBG-F-024422	Colorado	2009	OP178001		X
Lactarius repraesentaneus	Basidiomycota	Agaricomycetes	Russulales	Russulaceae	DBG	DBG-F-025174	Colorado	2012	OP178208		X
Lactarius repraesentaneus	Basidiomycota	Agaricomycetes	Russulales	Russulaceae	DBG	DBG-F-027753	Colorado	2013	OP178031		X
Lactarius repraesentaneus	Basidiomycota	Agaricomycetes	Russulales	Russulaceae	DBG	DBG-F-028285	Colorado	2015	OP178047		X
Lactarius repraesentaneus	Basidiomycota	Agaricomycetes	Russulales	Russulaceae	DBG	DBG-F-028300	Colorado	2015	OP178043		X
Lactarius repraesentaneus	Basidiomycota	Agaricomycetes	Russulales	Russulaceae	DBG	DBG-F-028500	Colorado	2015	OP178212		X
Lactarius repraesentaneus	Basidiomycota	Agaricomycetes	Russulales	Russulaceae	DBG	DBG-F-028508	Colorado	2015	OP178216		X
Lactarius repraesentaneus	Basidiomycota	Agaricomycetes	Russulales	Russulaceae	DBG	DBG-F-029422	Colorado	2018	OP178174		X
Lactarius repraesentaneus	NA	NA	NA	NA	DBG	DBG-F-029684	NA	NA	OP178091		X
Lactarius repraesentaneus	Basidiomycota	Agaricomycetes	Russulales	Russulaceae	DBG	DBG-F-030468	Colorado	2019	OP178190		X
Lactarius repraesentaneus	Basidiomycota	Agaricomycetes	Russulales	Russulaceae	DBG	DBG-F-030494	Colorado	2019	OP178114		X
Lactarius resimus	Basidiomycota	Agaricomycetes	Russulales	Russulaceae	DBG	DBG-F-022676	Colorado	2011	OP150327		X
Lactarius resimus var. resimus	Basidiomycota	Agaricomycetes	Russulales	Russulaceae	DBG	DBG-F-016395	Colorado	1990	OP133445		X
Lactarius rubrilacteus	Basidiomycota	Agaricomycetes	Russulales	Russulaceae	DBG	DBG-F-016247	Colorado	1977	OP133449		X
Lactarius rubrilacteus	Basidiomycota	Agaricomycetes	Russulales	Russulaceae	DBG	DBG-F-023502	Colorado	2006	OP150277		X
Lactarius rubrilacteus	Basidiomycota	Agaricomycetes	Russulales	Russulaceae	DBG	DBG-F-024498	Colorado	2009	OP178014		X
Lactarius rubrilacteus	Basidiomycota	Agaricomycetes	Russulales	Russulaceae	DBG	DBG-F-027906	Colorado	2010	OP178053		X
Lactarius rubrilacteus	Basidiomycota	Agaricomycetes	Russulales	Russulaceae	DBG	DBG-F-030347	Colorado	2019	OP178149		X
Lactarius rufus	Basidiomycota	Agaricomycetes	Russulales	Russulaceae	DBG	DBG-F-004412	Colorado	1973	OP133535		X
Lactarius rufus	Basidiomycota	Agaricomycetes	Russulales	Russulaceae	DBG	DBG-F-004910	Colorado	1974	OP133525		X
Lactarius rufus	Basidiomycota	Agaricomycetes	Russulales	Russulaceae	DBG	DBG-F-004968	Colorado	1974	OP133521		X
Lactarius rufus	Basidiomycota	Agaricomycetes	Russulales	Russulaceae	DBG	DBG-F-004980	Colorado	1974	OP133425		X
Lactarius rufus	Basidiomycota	Agaricomycetes	Russulales	Russulaceae	DBG	DBG-F-005287	Colorado	1974	OP133536		X
Lactarius rufus	Basidiomycota	Agaricomycetes	Russulales	Russulaceae	DBG	DBG-F-008160	Colorado	1977	OP133460		X
Lactarius rufus	Basidiomycota	Agaricomycetes	Russulales	Russulaceae	DBG	DBG-F-017449	Colorado	1994	OP133448		X
Lactarius rufus	Basidiomycota	Agaricomycetes	Russulales	Russulaceae	DBG	DBG-F-017702	Colorado	1994	OP150202		X
Lactarius rufus	Basidiomycota	Agaricomycetes	Russulales	Russulaceae	DBG	DBG-F-020503	Colorado	1999	OP150338		X
Lactarius rufus	Basidiomycota	Agaricomycetes	Russulales	Russulaceae	DBG	DBG-F-021207	Colorado	2002	OP150263		X
Lactarius rufus	Basidiomycota	Agaricomycetes	Russulales	Russulaceae	DBG	DBG-F-021959	Colorado	2004	OP150292		X
Lactarius rufus	Basidiomycota	Agaricomycetes	Russulales	Russulaceae	DBG	DBG-F-023026	Colorado	2002	OP150311		X
Lactarius rufus	Basidiomycota	Agaricomycetes	Russulales	Russulaceae	DBG	DBG-F-025326	Colorado	2012	OP178198		X
Lactarius rufus	Basidiomycota	Agaricomycetes	Russulales	Russulaceae	DBG	DBG-F-028453	Colorado	2015	OP178055		X
Lactarius rufus var. parvus	Basidiomycota	Agaricomycetes	Russulales	Russulaceae	DBG	DBG-F-015683	Colorado	1985	OP133433		X
Lactarius rufus var. rufus	Basidiomycota	Agaricomycetes	Russulales	Russulaceae	DBG	DBG-F-002815	Colorado	1970	OP133424		X
Lactarius sanguifluus	Basidiomycota	Agaricomycetes	Russulales	Russulaceae	DBG	DBG-F-016834	Colorado	1993	OP133443		X
Lactarius sanguifluus	Basidiomycota	Agaricomycetes	Russulales	Russulaceae	DBG	DBG-F-017247	Colorado	1993	OP133480		X
Lactarius scrobiculatus	Basidiomycota	Agaricomycetes	Russulales	Russulaceae	DBG	DBG-F-006003	Colorado	1975	OP133528		X
Lactarius scrobiculatus	Basidiomycota	Agaricomycetes	Russulales	Russulaceae	DBG	DBG-F-006271	Colorado	1975	OP133500		X
Lactarius scrobiculatus	Basidiomycota	Agaricomycetes	Russulales	Russulaceae	DBG	DBG-F-017251	Colorado	1993	OP133478		X
Lactarius scrobiculatus	Basidiomycota	Agaricomycetes	Russulales	Russulaceae	DBG	DBG-F-018338	Colorado	1995	OP150350		X
Lactarius scrobiculatus	Basidiomycota	Agaricomycetes	Russulales	Russulaceae	DBG	DBG-F-023881	Colorado	2007	OP177972		X
Lactarius scrobiculatus	Basidiomycota	Agaricomycetes	Russulales	Russulaceae	DBG	DBG-F-024064	Colorado	2007	OP178012		X
Lactarius scrobiculatus	Basidiomycota	Agaricomycetes	Russulales	Russulaceae	DBG	DBG-F-029265	Colorado	2016	OP178062		X
Lactarius scrobiculatus	Basidiomycota	Agaricomycetes	Russulales	Russulaceae	DBG	DBG-F-029510	Colorado	2018	OP178169		X
Lactarius scrobiculatus var. scrobiculatus	Basidiomycota	Agaricomycetes	Russulales	Russulaceae	DBG	DBG-F-016984	Colorado	1991	OP133505		X
Lactarius scrobiculatus var. scrobiculatus	Basidiomycota	Agaricomycetes	Russulales	Russulaceae	DBG	DBG-F-025296	Colorado	2010	OP178200		X
Lactarius sordidus	Basidiomycota	Agaricomycetes	Russulales	Russulaceae	DBG	DBG-F-029757	Colorado	1997	OP178215		X
Lactarius strobiculatus	Basidiomycota	Agaricomycetes	Russulales	Russulaceae	DBG	DBG-F-024199	Colorado	2008	OP177995		X
Lactarius subdulcis	Basidiomycota	Agaricomycetes	Russulales	Russulaceae	DBG	DBG-F-005021	Colorado	1974	OP133531		X
Lactarius subdulcis	Basidiomycota	Agaricomycetes	Russulales	Russulaceae	DBG	DBG-F-024431	Colorado	2009	OP178025		X
Lactarius subdulcis	Basidiomycota	Agaricomycetes	Russulales	Russulaceae	DBG	DBG-F-024474	Colorado	2009	OP178022		X
Lactarius subvillosus	Basidiomycota	Agaricomycetes	Russulales	Russulaceae	DBG	DBG-F-006281	Colorado	1975	OP133498		X
Lactarius subvillosus	Basidiomycota	Agaricomycetes	Russulales	Russulaceae	DBG	DBG-F-006315	Colorado	1975	OP133489		X
Lactarius torminosus	Basidiomycota	Agaricomycetes	Russulales	Russulaceae	DBG	DBG-F-001026	Colorado	1966	OP133547		X
Lactarius torminosus	Basidiomycota	Agaricomycetes	Russulales	Russulaceae	DBG	DBG-F-006152	Colorado	1975	OP133517		X
Lactarius torminosus	Basidiomycota	Agaricomycetes	Russulales	Russulaceae	DBG	DBG-F-006314	Colorado	1975	OP133491		X
Lactarius torminosus	Basidiomycota	Agaricomycetes	Russulales	Russulaceae	DBG	DBG-F-018663	Colorado	1996	OP150398		X
Lactarius torminosus	Basidiomycota	Agaricomycetes	Russulales	Russulaceae	DBG	DBG-F-020868	Colorado		OP150375		X
Lactarius torminosus	Basidiomycota	Agaricomycetes	Russulales	Russulaceae	DBG	DBG-F-023417	Colorado	2006	OP150279		X
Lactarius trivialis	Basidiomycota	Agaricomycetes	Russulales	Russulaceae	DBG	DBG-F-017245	Colorado	1993	OP133484		X
Lactarius uvidus	Basidiomycota	Agaricomycetes	Russulales	Russulaceae	DBG	DBG-F-000882	Colorado	1966	OP133414		X
Lactarius uvidus	Basidiomycota	Agaricomycetes	Russulales	Russulaceae	DBG	DBG-F-003725	Colorado	1973	OP133543		X
Lactarius uvidus	Basidiomycota	Agaricomycetes	Russulales	Russulaceae	DBG	DBG-F-007361	Colorado	1976	OP133477		X
Lactarius uvidus	Basidiomycota	Agaricomycetes	Russulales	Russulaceae	DBG	DBG-F-008105	Colorado	1977	OP133465		X
Lactarius uvidus	Basidiomycota	Agaricomycetes	Russulales	Russulaceae	DBG	DBG-F-015773	Colorado	1986	OP133486		X
Lactarius uvidus	Basidiomycota	Agaricomycetes	Russulales	Russulaceae	DBG	DBG-F-016109	Colorado	1988	OP133518		X
Lactarius uvidus	Basidiomycota	Agaricomycetes	Russulales	Russulaceae	DBG	DBG-F-017302	Colorado	1993	OP133469		X
Lactarius uvidus	Basidiomycota	Agaricomycetes	Russulales	Russulaceae	DBG	DBG-F-018180	Colorado	1995	OP150223		X
Lactarius uvidus	Basidiomycota	Agaricomycetes	Russulales	Russulaceae	DBG	DBG-F-018182	Colorado	1995	OP150376		X
Lactarius uvidus	Basidiomycota	Agaricomycetes	Russulales	Russulaceae	DBG	DBG-F-018289	Colorado	1995	OP150362		X
Lactarius uvidus	Basidiomycota	Agaricomycetes	Russulales	Russulaceae	DBG	DBG-F-020944	Colorado	2000	OP150365		X
Lactarius uvidus	Basidiomycota	Agaricomycetes	Russulales	Russulaceae	DBG	DBG-F-021639	Colorado	2003	OP150268		X
Lactarius uvidus	Basidiomycota	Agaricomycetes	Russulales	Russulaceae	DBG	DBG-F-021650	Colorado	2003	OP150269		X
Lactarius uvidus	Basidiomycota	Agaricomycetes	Russulales	Russulaceae	DBG	DBG-F-024120	Colorado	2007	OP178004		X
Lactarius uvidus	Basidiomycota	Agaricomycetes	Russulales	Russulaceae	DBG	DBG-F-028709	Colorado	2016	OP503813		X
Lactarius uvidus var. montanus	Basidiomycota	Agaricomycetes	Russulales	Russulaceae	DBG	DBG-F-016210	Colorado	1979	OP133514		X
Lactarius uvidus var. montanus	Basidiomycota	Agaricomycetes	Russulales	Russulaceae	DBG	DBG-F-021919	Colorado	2004	OP150294		X
Lactarius uvidus var. montanus	Basidiomycota	Agaricomycetes	Russulales	Russulaceae	DBG	DBG-F-023203	Colorado	2005	OP150280		X
Leccinum	Basidiomycota	Agaricomycetes	Boletales	Boletaceae	DBG	DBG-F-030561	Idaho	2020	OP178180	X
Leccinum	Basidiomycota	Agaricomycetes	Boletales	Boletaceae	DBG	DBG-F-030605	Idaho	2020	OP178142
Leccinum aurantiacum	Basidiomycota	Agaricomycetes	Boletales	Boletaceae	DBG	DBG-F-017638	Colorado	1994	OP133438
Leccinum fibrillosum	Basidiomycota	Agaricomycetes	Boletales	Boletaceae	DBG	DBG-F-018213	Colorado	1995	OP150374
Lentinellus micheneri	Basidiomycota	Agaricomycetes	Russulales	Auriscalpiaceae	DBG	DBG-F-027918	Colorado	2012	OP178033	X
Lentinus kauffmanii	Basidiomycota	Agaricomycetes	Polyporales	Polyporaceae	DBG	DBG-F-027592	Colorado	2013	Bad ID	X
Leotia	Ascomycota	Leotiomycetes	Leotiales	Leotiaceae	DBG	DBG-F-015172	Colorado	1984	OP133432	X
Leotia lubrica	Ascomycota	Leotiomycetes	Leotiales	Leotiaceae	DBG	DBG-F-000803	Michigan	1965	OP133421	X
Leratiomyces riparius					DBG	DBG-F-029068	Colorado	2017	OP178057
Leucopaxillus albissimus	Basidiomycota	Agaricomycetes	Agaricales	Tricholomataceae	DBG	DBG-F-017963	Colorado	1995	Bad ID
Leucopaxillus amarus	Basidiomycota	Agaricomycetes	Agaricales	Tricholomataceae	DBG	DBG-F-017860	Colorado	1995	Suspicious ID
Leucopaxillus gentianeus	Basidiomycota	Agaricomycetes	Agaricales	Tricholomataceae	DBG	DBG-F-030565	Idaho	2020	No sequence after pipeline
Lycoperdon perlatum	Basidiomycota	Agaricomycetes	Agaricales	Agaricaceae	DBG	DBG-F-030594	Idaho	2020	Bad ID	X
Lysurus cruciatus	Basidiomycota	Agaricomycetes	Phallales	Phallaceae	DBG	DBG-F-025304	Colorado	2013	Bad ID	X
Melanoleuca	Basidiomycota	Agaricomycetes	Agaricales	Tricholomataceae	DBG	DBG-F-024289	Idaho	2008	OP177994
Melanoleuca angelesiana	Basidiomycota	Agaricomycetes	Agaricales	Tricholomataceae	DBG	DBG-F-019520	Colorado	1998	OP150259
Melanoleuca angelesiana	Basidiomycota	Agaricomycetes	Agaricales	Tricholomataceae	DBG	DBG-F-028732	Colorado	2016	OP178075
Melanoleuca melaleuca	Basidiomycota	Agaricomycetes	Agaricales	Tricholomataceae	DBG	DBG-F-023837	Colorado	2007	OP178007
Melanoleuca melaleuca	Basidiomycota	Agaricomycetes	Agaricales	Tricholomataceae	DBG	DBG-F-027973	Colorado	2009	OP178038
Melanoleuca reai	Basidiomycota	Agaricomycetes	Agaricales	Tricholomataceae	DBG	DBG-F-021329	Colorado	2003	OP150267
Microglossum rufum	Ascomycota	Leotiomycetes	Helotiales	Geoglossaceae	DBG	DBG-F-000782	Michigan	1965	OP133416
Microstoma protracta	Ascomycota	Pezizomycetes	Diaporthales	Sarcoscyphaceae	DBG	DBG-F-017170	Colorado	1994	Suspicious ID
Morchella	Ascomycota	Pezizomycetes	Pezizales	Morchellaceae	DBG	DBG-F-022714	Idaho	2010	OP150319	X
Morchella semilibera	Ascomycota	Pezizomycetes	Pezizales	Morchellaceae	DBG	DBG-F-022713	Idaho	2010	OP150321	X
Morchella semilibera	Ascomycota	Pezizomycetes	Pezizales	Morchellaceae	DBG	DBG-F-023130	Idaho	2005	OP150299	X
Morchella sextelata	Ascomycota	Pezizomycetes	Pezizales	Morchellaceae	DBG	DBG-F-002309	Idaho	1968	OP133546	X
Morchella tomentosa	Ascomycota	Pezizomycetes	Pezizales	Morchellaceae	DBG	DBG-F-023593	Idaho	2007	OP177963	X
Morchella tomentosa	Ascomycota	Pezizomycetes	Pezizales	Morchellaceae	DBG	DBG-F-029881	Idaho	2014	OP178201	X
Morchella tomentosa	Ascomycota	Pezizomycetes	Pezizales	Morchellaceae	DBG	DBG-F-030109	Idaho	2014	OP178193	X
Mutinus ravenelii	Basidiomycota	Agaricomycetes	Phallales	Phallaceae	DBG	DBG-F-027964	Colorado	2014	OP178040	X
Mycena	Basidiomycota	Agaricomycetes	Agaricales	Mycenaceae	DBG	DBG-F-018387	Colorado	1995	Bad ID
Mycena	Basidiomycota	Agaricomycetes	Agaricales	Mycenaceae	DBG	DBG-F-029211	Colorado	2017	Bad ID
Mycena aff. pura					DBG	DBG-F-020524	Colorado	1999	OP150389
Mycena haematopus var. cuspidata	Basidiomycota	Agaricomycetes	Agaricales	Mycenaceae	DBG	DBG-F-017936	Colorado	1995	OP150203
Mycena pura	Basidiomycota	Agaricomycetes	Agaricales	Mycenaceae	DBG	DBG-F-017648	Colorado	1994	OP133434
Mycena pura	Basidiomycota	Agaricomycetes	Agaricales	Mycenaceae	DBG	DBG-F-018955	Colorado	1997	OP150241
Mycenastrum corium subsp. ferrugineum	Basidiomycota	Agaricomycetes	Agaricales	Agaricaceae	DBG	DBG-F-020151	Colorado	2000	Bad ID
Myriostoma coliforme	Basidiomycota	Agaricomycetes	Geastrales	Geastraceae	DBG	DBG-F-028555	Colorado	2016	OP178084	X
Neolecta irregularis	Ascomycota	Neolectomycetes	Neolectales	Neolectaceae	DBG	DBG-F-010733	Colorado	1980	OP133453	X
Neolecta vitellina	Ascomycota	Neolectomycetes	Neolectales	Neolectaceae	DBG	DBG-F-028523	Colorado	2015	OP178219	X
Neolentinus lepideus	Basidiomycota	Agaricomycetes	Polyporales	Polyporaceae	DBG	DBG-F-030483	Colorado	2019	Suspicious ID	X
Neolentinus ponderosus	Basidiomycota	Agaricomycetes	Polyporales	Polyporaceae	DBG	DBG-F-018638	Colorado	1996	OP150231	X
Onnia tomentosa	Basidiomycota	Agaricomycetes	Hymenochaetales	Hymenochaetaceae	DBG	DBG-F-028805	Colorado	2014	OP503814
Otidea	Ascomycota	Pezizomycetes	Pezizales	Pyronemataceae	DBG	DBG-F-024286	Idaho	2008	OP178000
Otidea leporina	Ascomycota	Pezizomycetes	Pezizales	Pyronemataceae	DBG	DBG-F-017627	Colorado	1994	Bad ID
Panaeolus fimicola	Basidiomycota	Agaricomycetes	Agaricales	Bolbitiaceae	DBG	DBG-F-020207	Colorado	1999	OP150248
Panaeolus foenisecii	Basidiomycota	Agaricomycetes	Agaricales	Bolbitiaceae	DBG	DBG-F-020128	Colorado	1999	OP150258
Panaeolus papilionaceus	Basidiomycota	Agaricomycetes	Agaricales	Bolbitiaceae	DBG	DBG-F-030559	Idaho	2020	OP178182
Paxillus vernalis	Basidiomycota	Agaricomycetes	Boletales	Paxillaceae	DBG	DBG-F-018220	Colorado	1995	OP150372
Peniophora	Basidiomycota	Agaricomycetes	Russulales	Peniophoraceae	DBG	DBG-F-024865	Colorado	2011	Suspicious ID	X
Peniophora pini	Basidiomycota	Agaricomycetes	Russulales	Peniophoraceae	DBG	DBG-F-021124	Colorado	1992	Suspicious ID	X
Peziza	Ascomycota	Pezizomycetes	Pezizales	Pezizaceae	DBG	DBG-F-023348	Idaho	2006	OP150283
Peziza nivalis	Ascomycota	Agaricomycetes	Agaricales	Pezizaceae	DBG	DBG-F-020214	Idaho	1999	OP150253	X
Peziza violacea	Ascomycota	Agaricomycetes	Agaricales	Pezizaceae	DBG	DBG-F-019615	Colorado	1998	OP150246
Phallus impudicus	Basidiomycota	Agaricomycetes	Phallales	Phallaceae	DBG	DBG-F-017340	Colorado	1993	OP133464	X
Phallus impudicus	Basidiomycota	Agaricomycetes	Phallales	Phallaceae	DBG	DBG-F-018458	Colorado	1996	Bad ID
Phallus impudicus	Basidiomycota	Agaricomycetes	Phallales	Phallaceae	DBG	DBG-F-021321	Colorado	2003	OP150339	X
Phellinus	Basidiomycota	Agaricomycetes	Hymenochaetales	Hymenochaetaceae	DBG	DBG-F-029208	Colorado	2017	OP178063	X
Phellodon melaleucus	Basidiomycota	Agaricomycetes	Thelephorales	Bankeraceae	DBG	DBG-F-023108	Colorado	2004	OP150305
Pholiota	Basidiomycota	Agaricomycetes	Agaricales	Strophariaceae	DBG	DBG-F-030110	Idaho	2018	Suspicious ID	X
Pholiota lubrica	Basidiomycota	Agaricomycetes	Agaricales	Strophariaceae	DBG	DBG-F-024294	Idaho	2008	OP177986
Pholiota populnea	Basidiomycota	Agaricomycetes	Agaricales	Strophariaceae	DBG	DBG-F-027605	Colorado	2013	Suspicious ID
Phyllotopsis nidulans	Basidiomycota	Agaricomycetes	Agaricales	Tricholomataceae	DBG	DBG-F-018382	Colorado	1995	Bad ID
Pisolithus tinctorius	Basidiomycota	Agaricomycetes	Boletales	Sclerodermataceae	DBG	DBG-F-025041	Colorado	2012	No sequence after pipeline
Plectania nannfeldtii	Ascomycota	Pezizomycetes	Pezizales	Sarcosomataceae	DBG	DBG-F-018489	Colorado	1996	OP150227
Pleurotus pulmonarius	Basidiomycota	Agaricomycetes	Agaricales	Pleurotaceae	DBG	DBG-F-017940	Colorado	1995	OP150218
Pluteus cervinus	Basidiomycota	Agaricomycetes	Agaricales	Pluteaceae	DBG	DBG-F-029067	Colorado	2017	Bad ID
Polyozellus multiplex	Basidiomycota	Agaricomycetes	Thelephorales	Thelephoraceae	DBG	DBG-F-019136	Colorado	1997	OP150348
Polyporus	Basidiomycota	Agaricomycetes	Polyporales	Polyporaceae	DBG	DBG-F-030563	Idaho	2020	OP178176
Polyporus	Basidiomycota	Agaricomycetes	Polyporales	Polyporaceae	DBG	DBG-F-030564	Idaho	2020	OP178175
Polyporus	Basidiomycota	Agaricomycetes	Polyporales	Polyporaceae	DBG	DBG-F-030606	Idaho	2020	Bad ID
Polyporus	Basidiomycota	Agaricomycetes	Polyporales	Polyporaceae	DBG	DBG-F-030609	Idaho	2020	Bad ID	X
Psathyrella barrowsii	Basidiomycota	Agaricomycetes	Agaricales	Psathyrellaceae	DBG	DBG-F-017962	Colorado	1995	OP150214
Pseudohydnum gelatinosum	Basidiomycota	Agaricomycetes	Trechisporales	Hydnodontaceae	DBG	DBG-F-019141	Colorado	1997	OP150346
Psilocybe	Basidiomycota	Agaricomycetes	Agaricales	Strophariaceae	DBG	DBG-F-010122		1980	OP133455
Psilocybe	Basidiomycota	Agaricomycetes	Agaricales	Strophariaceae	DBG	DBG-F-018532	Colorado	1994	OP150392
Psilocybe	Basidiomycota	Agaricomycetes	Agaricales	Strophariaceae	DBG	DBG-F-018673	Colorado	1996	OP150400
Psilocybe coprophila	Basidiomycota	Agaricomycetes	Agaricales	Strophariaceae	DBG	DBG-F-023116	Colorado	2004	OP150301
Psilocybe coprophila	Basidiomycota	Agaricomycetes	Agaricales	Strophariaceae	DBG	DBG-F-027587	Colorado	2013	OP178083
Psilocybe corneipes	Basidiomycota	Agaricomycetes	Agaricales	Strophariaceae	DBG	DBG-F-001704	Colorado	1967	Suspicious ID
Psilocybe corneipes	Basidiomycota	Agaricomycetes	Agaricales	Strophariaceae	DBG	DBG-F-009863	Colorado	1979	Suspicious ID
Psilocybe cubensis	Basidiomycota	Agaricomycetes	Agaricales	Strophariaceae	DBG	DBG-F-014907	Colorado	1984	OP133506
Pulvinula	Ascomycota	Pezizomycetes	Pezizales	Pyronemataceae	DBG	DBG-F-030576	Idaho	2020	OP178120	X
Pycnoporellus alboluteus	Basidiomycota	Agaricomycetes	Polyporales	Fomitopsidaceae	DBG	DBG-F-018461	Colorado	1996	OP150388
Pycnoporus cinnabarinus	Basidiomycota	Agaricomycetes	Polyporales	Polyporaceae	DBG	DBG-F-024444		2007	Bad ID
Pycnoporus cinnabarinus	Basidiomycota	Agaricomycetes	Polyporales	Polyporaceae	DBG	DBG-F-025085	Colorado	2012	OP178052	X
Ramaria	Basidiomycota	Agaricomycetes	Gomphales	Gomphaceae	DBG	DBG-F-024736	Idaho	2011	Bad ID
Ramaria	Basidiomycota	Agaricomycetes	Gomphales	Gomphaceae	DBG	DBG-F-030578	Idaho	2020	OP178129	X
Ramaria cystidiophora var. fabiolens	Basidiomycota	Agaricomycetes	Agaricales	Gomphaceae	DBG	DBG-F-024297	Idaho	2008	OP177980	X
Ramaria sandaracina var. sandaracina	Basidiomycota	Agaricomycetes	Agaricales	Gomphaceae	DBG	DBG-F-024290	Idaho	2008	OP177992	X
Rhizina undulata	Ascomycota	Pezizomycetes	Pezizales	Rhizinaceae	DBG	DBG-F-017953	Colorado	1995	OP150216
Rickenella	Basidiomycota	Agaricomycetes	Hymenochaetales	Rickenellaceae	DBG	DBG-F-028739	Colorado	2016	OP503825
Rozites caperatus	Basidiomycota	Agaricomycetes	Agaricales	Cortinariaceae	DBG	DBG-F-024291	Idaho	2008	OP177990	X
Russula	Basidiomycota	Agaricomycetes	Russulales	Russulaceae	DBG	DBG-F-030601	Idaho	2020	OP178146	X
Russula	Basidiomycota	Agaricomycetes	Russulales	Russulaceae	DBG	DBG-F-030607	Idaho	2020	Suspicious ID	X
Russula brevipes var. acrior	Basidiomycota	Agaricomycetes	Russulales	Russulaceae	DBG	DBG-F-017730	Colorado	1994	OP150211
Russula nana	Basidiomycota	Agaricomycetes	Russulales	Russulaceae	DBG	DBG-F-021365	Colorado	2003	OP150265
Russula paludosa	Basidiomycota	Agaricomycetes	Russulales	Russulaceae	DBG	DBG-F-017716	Colorado	1994	OP150209
Sarcodon	Basidiomycota	Agaricomycetes	Thelephorales	Bankeraceae	DBG	DBG-F-030325	Colorado	2019	OP178153	X
Sarcodon imbricatus	Basidiomycota	Agaricomycetes	Thelephorales	Bankeraceae	DBG	DBG-F-029442	Colorado	2018	OP178173	X
Sarcosphaera coronaria	Ascomycota	Pezizomycetes	Pezizales	Pezizaceae	DBG	DBG-F-021825	Colorado	2004	OP150302
Scleroderma	Basidiomycota	Agaricomycetes	Boletales	Sclerodermataceae	DBG	DBG-F-024788	Colorado	2011	Bad ID
Scleroderma areolatum	Basidiomycota	Agaricomycetes	Boletales	Sclerodermataceae	DBG	DBG-F-022650	Colorado	2011	OP150331
Scutellinia	Ascomycota	Pezizomycetes	Pezizales	Pyronemataceae	DBG	DBG-F-024288	Idaho	2008	OP177996	X
Scutellinia	Ascomycota	Pezizomycetes	Pezizales	Pyronemataceae	DBG	DBG-F-030598	Idaho	2020	OP178138
Serpula lacrymans	Basidiomycota	Agaricomycetes	Boletales	Serpulaceae	DBG	DBG-F-023700	Colorado	2002	Suspicious ID	X
Spathularia flavida	Ascomycota	Leotiomycetes	Rhytismatales	Cudoniaceae	DBG	DBG-F-007515	Colorado	1976	OP133476	X
Spathularia flavida	Ascomycota	Leotiomycetes	Rhytismatales	Cudoniaceae	DBG	DBG-F-029720	Colorado	2015	OP178218	X
Sphaerobolus stellatus	Basidiomycota	Agaricomycetes	Geastrales	Geastraceae	DBG	DBG-F-024191	Colorado	2008	OP177997	X
Stereum	Basidiomycota	Agaricomycetes	Russulales	Stereaceae	DBG	DBG-F-028786	Colorado	2016	Suspicious ID	X
Stropharia riparia	Basidiomycota	Agaricomycetes	Agaricales	Strophariaceae	DBG	DBG-F-027544	Idaho	2010	Suspicious ID	X
Suillus	Basidiomycota	Agaricomycetes	Boletales	Suillaceae	DBG	DBG-F-014756	Idaho	1990	OP133510	X
Suillus	Basidiomycota	Agaricomycetes	Boletales	Suillaceae	DBG	DBG-F-030582	Idaho	2020	OP178123	X
Suillus albivelatus	Basidiomycota	Agaricomycetes	Boletales	Suillaceae	DBG	DBG-F-029713	Idaho	2013	OP178089	X
Suillus brevipes	Basidiomycota	Agaricomycetes	Boletales	Suillaceae	DBG	DBG-F-029810	Idaho	2010	OP178211
Suillus cavipes	Basidiomycota	Agaricomycetes	Boletales	Suillaceae	DBG	DBG-F-024300	Idaho	2008	OP177987	X
Suillus tomentosus	Basidiomycota	Agaricomycetes	Boletales	Suillaceae	DBG	DBG-F-030580	Idaho	2020	Bad ID	X
Syzygospora mycetophila	Basidiomycota	Tremellomycetes	Tremellales	Carcinomycetaceae	DBG	DBG-F-020255A	Colorado	1999	OP150251
Tarzetta	Ascomycota	Pezizomycetes	Pezizales	Pyronemataceae	DBG	DBG-F-024295	Idaho	2008	OP177984	X
Teratosphaeria	Ascomycota	Dothideomycetes	Capnodiales	Teratosphaeriaceae	DBG	DBG-F-029249	Colorado	2017	OP178061
Thelephora palmata	Basidiomycota	Agaricomycetes	Thelephorales	Thelephoraceae	DBG	DBG-F-019291	Oregon	1996	OP150344	X
Thelephora terrestris	Basidiomycota	Agaricomycetes	Thelephorales	Thelephoraceae	DBG	DBG-F-028227	Colorado	2015	Suspicious ID
Trametes	Basidiomycota	Agaricomycetes	Polyporales	Polyporaceae	DBG	DBG-F-030610	Idaho	2020	OP178140
Trametes versicolor	Basidiomycota	Agaricomycetes	Polyporales	Polyporaceae	DBG	DBG-F-018417	Colorado	1995	OP150230
Trappea darkeri	Basidiomycota	Agaricomycetes	Hysterangiales	Trappeaceae	DBG	DBG-F-007176	Colorado	1976	OP133479
Tremella foliacea	Basidiomycota	Tremellomycetes	Tremellales	Tremellaceae	DBG	DBG-F-024572	California	1993	OP178021
Tremella mesenterica	Basidiomycota	Tremellomycetes	Tremellales	Tremellaceae	DBG	DBG-F-030229	Colorado	2019	Bad ID	X
Trichaptum biforme	Basidiomycota	Agaricomycetes	Polyporales	Polyporaceae	DBG	DBG-F-030604	Idaho	2020	Bad ID	X
Trichaptum byssogenum	Basidiomycota	Agaricomycetes	Polyporales	Polyporaceae	DBG	DBG-F-029011	Colorado	2017	Suspicious ID	X
Trichoglossum hirsutum	Ascomycota	Leotiomycetes	Helotiales	Geoglossaceae	DBG	DBG-F-000775	Michigan	1965	OP133415	X
Tricholoma magnivelare	Basidiomycota	Agaricomycetes	Agaricales	Tricholomataceae	DBG	DBG-F-017682	Colorado	1994	OP133437
Tricholoma moseri	Basidiomycota	Agaricomycetes	Agaricales	Tricholomataceae	DBG	DBG-F-030553	Idaho	2020	OP178117	X
Tricholoma moseri	Basidiomycota	Agaricomycetes	Agaricales	Tricholomataceae	DBG	DBG-F-030555	Idaho	2020	Suspicious ID
Tricholoma vaccinum	Basidiomycota	Agaricomycetes	Agaricales	Tricholomataceae	DBG	DBG-F-017306	Colorado	1993	OP133466
Tricholomopsis rutilans	Basidiomycota	Agaricomycetes	Agaricales	Tricholomataceae	DBG	DBG-F-018096	Colorado	1995	OP150378
Tubaria confragosa	Basidiomycota	Agaricomycetes	Agaricales	Inocybaceae	DBG	DBG-F-028994	Colorado	2017	Bad ID
Tulostoma	Basidiomycota	Agaricomycetes	Agaricales	Agaricaceae	DBG	DBG-F-030090	Idaho	2009	Bad ID
Tyromyces leucosporangia					DBG	DBG-F-030159	Colorado	2019	OP178103	X
undetermined	NA	NA	NA	NA	DBG	DBG-F-025924	NA	NA	Not submitted to GB
undetermined	NA	NA	NA	NA	DBG	DBG-F-027962	NA	NA	Not submitted to GB
undetermined	NA	NA	NA	NA	DBG	DBG-F-028513	NA	NA	Not submitted to GB		X
undetermined	NA	NA	NA	NA	DBG	DBG-F-028521	NA	NA	Not submitted to GB		X
undetermined	NA	NA	NA	NA	DBG	DBG-F-028944	NA	NA	OP178069
undetermined	NA	NA	NA	NA	DBG	DBG-F-029061	NA	NA	OP178056
undetermined	NA	NA	NA	NA	DBG	DBG-F-029173	NA	NA	Not submitted to GB
undetermined	NA	NA	NA	NA	DBG	DBG-F-030554	Idaho	2020	OP178187
undetermined	NA	NA	NA	NA	DBG	DBG-F-030560	Idaho	2020	OP178118
undetermined	NA	NA	NA	NA	DBG	DBG-F-030567	Idaho	2020	OP178172	X
undetermined	NA	NA	NA	NA	DBG	DBG-F-030569	Idaho	2020	OP178167	X
undetermined	NA	NA	NA	NA	DBG	DBG-F-030571	Idaho	2020	OP178163
undetermined	NA	NA	NA	NA	DBG	DBG-F-030572	Idaho	2020	OP178162	X
undetermined	NA	NA	NA	NA	DBG	DBG-F-030584	Idaho	2020	OP178131	X
undetermined	NA	NA	NA	NA	DBG	DBG-F-030589	Idaho	2020	OP178154	X
undetermined	NA	NA	NA	NA	DBG	DBG-F-030590	Idaho	2020	OP178152	X
undetermined	NA	NA	NA	NA	DBG	DBG-F-030591	Idaho	2020	OP178127	X
undetermined	NA	NA	NA	NA	DBG	DBG-F-030596	Idaho	2020	OP178150
undetermined	NA	NA	NA	NA	DBG	DBG-F-030597	Idaho	2020	OP178148	X
undetermined	NA	NA	NA	NA	DBG	DBG-F-030599	Idaho	2020	OP178136
undetermined	NA	NA	NA	NA	DBG	DBG-F-030600	Idaho	2020	OP178134	X
Verpa bohemica	Ascomycota	Pezizomycetes	Pezizales	Morchellaceae	DBG	DBG-F-024752	Idaho	2011	OP178016	X
Volvariella bombycina	Basidiomycota	Agaricomycetes	Agaricales	Pluteaceae	DBG	DBG-F-023398	Colorado	2006	OP150281
Xylaria	Ascomycota	Sordariomycetes	Xylariales	Xylariaceae	DBG	DBG-F-012676	Colorado	1981	OP133451
Xylaria hypoxylon	Ascomycota	Sordariomycetes	Hypocreales	Xylariaceae	DBG	DBG-F-019294	Oregon	1996	OP150342
Xylaria polymorpha	Ascomycota	Sordariomycetes	Hypocreales	Xylariaceae	DBG	DBG-F-030162	Colorado	2019	OP178100
Melanoleuca	Basidiomycota	Agaricomycetes	Agaricales	Tricholomataceae	ETH	ZT9543	Colorado	2001	OP500062					SWISSFUNGI-CH-
Melanoleuca cf. cognata	Basidiomycota	Agaricomycetes	Agaricales	Tricholomataceae	ETH	ZT12735	Montana	2007	OP500059
Melanoleuca cf. cognata	Basidiomycota	Agaricomycetes	Agaricales	Tricholomataceae	ETH	ZT75_068	Argentina	1975	OP500060
Melanoleuca cf. cognata	Basidiomycota	Agaricomycetes	Agaricales	Tricholomataceae	ETH	ZT8129	Colorado	1999	OP500061
Amanita albocreata	Basidiomycota	Agaricomycetes	Agaricales	Amanitaceae	F	C0293676F	Québec	2003	OP503812
Amanita albocreata	Basidiomycota	Agaricomycetes	Agaricales	Amanitaceae	F	C0293677F	North Carolina	2004	OP503811
Amanita gemmata	Basidiomycota	Agaricomycetes	Agaricales	Agaricaceae	F	C0209745F	Illinois	1975	OP503815
Amanita gemmata	Basidiomycota	Agaricomycetes	Agaricales	Agaricaceae	F	C0209748F	Texas	1981	No sequence after pipeline
Amanita gemmata	Basidiomycota	Agaricomycetes	Agaricales	Agaricaceae	F	C0209750F	Texas	1984	Bad ID/OP503891
Amanita gemmata	Basidiomycota	Agaricomycetes	Agaricales	Amanitaceae	F	C0293741F	North Carolina	2004	OP503845
Amanita gemmata	Basidiomycota	Agaricomycetes	Agaricales	Amanitaceae	F	C0293742F	North Carolina	2004	OP503847
Amanita gemmata	Basidiomycota	Agaricomycetes	Agaricales	Amanitaceae	F	C0293743F	California	2012	OP503829
Amanita gemmata	Basidiomycota	Agaricomycetes	Agaricales	Amanitaceae	F	C0334646F	Costa Rica	1983	OP503835
Amanita gemmata	Basidiomycota	Agaricomycetes	Agaricales	Amanitaceae	F	C0352702F	Oregon	2018	OP503841
Amanita pantherina	Basidiomycota	Agaricomycetes	Agaricales	Amanitaceae	F	C0209889F	Idaho	2008	OP503849
Laccaria nobilis	Basidiomycota	Agaricomycetes	Agaricales	Hydnangiaceae	F	C0215355F	Illinois	1991	OP503843
Laccaria nobilis	Basidiomycota	Agaricomycetes	Agaricales	Hydnangiaceae	F	C0215356F	Canada	2006	OP503828
Laccaria nobilis	Basidiomycota	Agaricomycetes	Agaricales	Hydnangiaceae	F	C0295120F	Colorado	2010	OP503831
Laccaria nobilis	Basidiomycota	Agaricomycetes	Agaricales	Hydnangiaceae	F	C0306683F	Colorado	1997	OP503833
Laccaria nobilis	Basidiomycota	Agaricomycetes	Agaricales	Hydnangiaceae	F	C0348405F	Wisconsin	2017	OP503839
Amanita	Basidiomycota	Agaricomycetes	Agaricales	Amanitaceae	MICH	MICH191216	Wyoming	1950	OP503851
Amanita	Basidiomycota	Agaricomycetes	Agaricales	Amanitaceae	MICH	MICH191218	Wyoming	1950	OP503850
Amanita	Basidiomycota	Agaricomycetes	Agaricales	Amanitaceae	MICH	MICH191228	Wyoming	1950	OP503848
Amanita	Basidiomycota	Agaricomycetes	Agaricales	Amanitaceae	MICH	MICH191233	Wyoming	1950	OP503846
Amanita	Basidiomycota	Agaricomycetes	Agaricales	Amanitaceae	MICH	MICH191444	Idaho	1962	OP503844
Amanita	Basidiomycota	Agaricomycetes	Agaricales	Amanitaceae	MICH	MICH191607	Colorado	1974	OP503842
Amanita	Basidiomycota	Agaricomycetes	Agaricales	Amanitaceae	MICH	MICH191613	Colorado	1975	Bad ID/OP503840
Amanita	Basidiomycota	Agaricomycetes	Agaricales	Amanitaceae	MICH	MICH191615	Colorado	1974	OP503838
Amanita	Basidiomycota	Agaricomycetes	Agaricales	Amanitaceae	MICH	MICH191622	Colorado	1974	OP503836
Amanita pantherina	Basidiomycota	Agaricomycetes	Agaricales	Amanitaceae	NY	NY01862540	Idaho	2003	OP503826
Amanita pantherina	Basidiomycota	Agaricomycetes	Agaricales	Amanitaceae	NY	NY01971709	Montana	1990	OP503823
Amanita pantherina	Basidiomycota	Agaricomycetes	Agaricales	Amanitaceae	NY	NY01971712	California	1989	OP503820
Amanita pantherina	Basidiomycota	Agaricomycetes	Agaricales	Amanitaceae	NY	NY01971731	Pensylvania	1993	OP503817
Amanita pantherina var. multisquamosa	Basidiomycota	Agaricomycetes	Agaricales	Amanitaceae	NY	NY66215	Florida	1938	OP503818
Amanita velatipes	Basidiomycota	Agaricomycetes	Agaricales	Pluteaceae	NY	NY49001	Connecticut		OP503821
Amanita pantherina	Basidiomycota	Agaricomycetes	Agaricales	Amanitaceae	OSC	OSC063666	Idaho	2000	OP500055
Amanita pantherina	Basidiomycota	Agaricomycetes	Agaricales	Amanitaceae	OSC	OSC110793	Oregon	2004	OP500056
Laccaria nobilis	Basidiomycota	Agaricomycetes	Agaricales	Hydnangiaceae	OSC	OSC111089	Oregon	2004	OP500057
Laccaria nobilis	Basidiomycota	Agaricomycetes	Agaricales	Hydnangiaceae	OSC	OSC82096	Oregon	2003	OP500058
Amanita gemmata	Basidiomycota	Agaricomycetes	Agaricales	Amanitaceae	TENN-F	TENN-F-026557	North Carolina	2007	OP503824
Amanita gemmata	Basidiomycota	Agaricomycetes	Agaricales	Amanitaceae	TENN-F	TENN-F-069839	Tennessee	2014	OP503837
Amanita multisquamosa	Basidiomycota	Agaricomycetes	Agaricales	Amanitaceae	TENN-F	TENN-F-059956	North Carolina	2004	OP503830
Amanita multisquamosa	Basidiomycota	Agaricomycetes	Agaricales	Amanitaceae	TENN-F	TENN-F-066893	Tennessee	2011	OP503834
Amanita pantherina	Basidiomycota	Agaricomycetes	Agaricales	Amanitaceae	TENN-F	TENN-F-048040	South Carolina	1988	Bad ID/OP503822
Amanita velatipes	Basidiomycota	Agaricomycetes	Agaricales	Amanitaceae	TENN-F	TENN-F-066368	Tennessee	2011	OP503832
