# Supplementary material for: Applying a modified metabarcoding approach for the sequencing of macrofungal specimens from fungarium collections
Source: Appl Plant Sci. 2023 Feb 2;11(1):e11508. doi: 10.1002/aps3.11508 (PMC9934593; doi:10.1002/aps3.11508)
Supplement: Supplementary file 4 — Appendix S4. Primers for PCR2. Nucleotide sequence for CS1 primer, Illumina index, Illumina flow cell adapter, and CS2 primer, Illumina index, Illumina flow cell adapter. [file APS3-11-e11508-s007.xlsx]

## Sheet: IndexAdaptorList
Olds et al.—Applications in Plant Sciences 2023 11(1)—Data Supplement S4
DOI 10.1002/aps3.11508
Appendix S4. Primers for PCR2. Nucleotide sequence for CS1 primer, Illumina index, Illumina flow cell adapter, and CS2 primer, Illumina index, Illumina flow cell adapter.
For details, contact Andrew Wilson at andrew.wilson@botanicgardens.org
"Name" column is a generic identifier for the Index2 sequence used to communicate for sequencing at the GBRC, but in reality this sequence is also given by the "Leela_#" designation. Contact Andy if a full list of Leela#'s are needed.
MYC Index(barcode) group
	Index ID	Label	Name	Index2 Sequence	Reverse-compliment	Forward	Original Well Position		Forward Adapter	CS1	Primer Name (Forward)	Adaptor/Index/ConsensusSequence (CS) To Order
P5	9	A	Agaricus	TGAACCTT		P5-Leela_9-CS1	A01		AATGATACGGCGACCACCGAGATCTACAC	ACACTGACGACATGGTTCTACA	P5-Leela_9-CS1	AATGATACGGCGACCACCGAGATCTACACTGAACCTTACACTGACGACATGGTTCTACA
P5	10	B	Boletus	TGCTAAGT		P5-Leela_10-CS1	C01		AATGATACGGCGACCACCGAGATCTACAC	ACACTGACGACATGGTTCTACA	P5-Leela_10-CS1	AATGATACGGCGACCACCGAGATCTACACTGCTAAGTACACTGACGACATGGTTCTACA
P5	11	C	Coprinus	TGTTCTCT		P5-Leela_11-CS1	E01		AATGATACGGCGACCACCGAGATCTACAC	ACACTGACGACATGGTTCTACA	P5-Leela_11-CS1	AATGATACGGCGACCACCGAGATCTACACTGTTCTCTACACTGACGACATGGTTCTACA
P5	12	D	Deconica	TAAGACAC		P5-Leela_12-CS1	G01		AATGATACGGCGACCACCGAGATCTACAC	ACACTGACGACATGGTTCTACA	P5-Leela_12-CS1	AATGATACGGCGACCACCGAGATCTACACTAAGACACACACTGACGACATGGTTCTACA
P5	13	E	Entoloma	CTAATCGA		P5-Leela_13-CS1	B02		AATGATACGGCGACCACCGAGATCTACAC	ACACTGACGACATGGTTCTACA	P5-Leela_13-CS1	AATGATACGGCGACCACCGAGATCTACACCTAATCGAACACTGACGACATGGTTCTACA
P5	14	F	Flammulina	CTAGAACA		P5-Leela_14-CS1	D02		AATGATACGGCGACCACCGAGATCTACAC	ACACTGACGACATGGTTCTACA	P5-Leela_14-CS1	AATGATACGGCGACCACCGAGATCTACACCTAGAACAACACTGACGACATGGTTCTACA
P5	15	G	Geastrum	TAAGTTCC		P5-Leela_15-CS1	F02		AATGATACGGCGACCACCGAGATCTACAC	ACACTGACGACATGGTTCTACA	P5-Leela_15-CS1	AATGATACGGCGACCACCGAGATCTACACTAAGTTCCACACTGACGACATGGTTCTACA
P5	16	H	Helvella	TAGACCTA		P5-Leela_16-CS1	H02		AATGATACGGCGACCACCGAGATCTACAC	ACACTGACGACATGGTTCTACA	P5-Leela_16-CS1	AATGATACGGCGACCACCGAGATCTACACTAGACCTAACACTGACGACATGGTTCTACA
P5	17	I	Inocybe	TATAGCCT		P5-Leela_17-CS1	A03		AATGATACGGCGACCACCGAGATCTACAC	ACACTGACGACATGGTTCTACA	P5-Leela_17-CS1	AATGATACGGCGACCACCGAGATCTACACTATAGCCTACACTGACGACATGGTTCTACA
P5	18	J	Jaapia	ATAGAGGC		P5-Leela_18-CS1	C03		AATGATACGGCGACCACCGAGATCTACAC	ACACTGACGACATGGTTCTACA	P5-Leela_18-CS1	AATGATACGGCGACCACCGAGATCTACACATAGAGGCACACTGACGACATGGTTCTACA
P5	19	K	Kuheneromyces	CCTATCCT		P5-Leela_19-CS1	E03		AATGATACGGCGACCACCGAGATCTACAC	ACACTGACGACATGGTTCTACA	P5-Leela_19-CS1	AATGATACGGCGACCACCGAGATCTACACCCTATCCTACACTGACGACATGGTTCTACA
P5	20	L	Lycoperdon	GGCTCTGA		P5-Leela_20-CS1	G03		AATGATACGGCGACCACCGAGATCTACAC	ACACTGACGACATGGTTCTACA	P5-Leela_20-CS1	AATGATACGGCGACCACCGAGATCTACACGGCTCTGAACACTGACGACATGGTTCTACA
P5	21	M	Mycena	AGGCGAAG		P5-Leela_21-CS1	B04		AATGATACGGCGACCACCGAGATCTACAC	ACACTGACGACATGGTTCTACA	P5-Leela_21-CS1	AATGATACGGCGACCACCGAGATCTACACAGGCGAAGACACTGACGACATGGTTCTACA
P5	22	N	Nolanea	TAATCTTA		P5-Leela_22-CS1	D04		AATGATACGGCGACCACCGAGATCTACAC	ACACTGACGACATGGTTCTACA	P5-Leela_22-CS1	AATGATACGGCGACCACCGAGATCTACACTAATCTTAACACTGACGACATGGTTCTACA
P5	23	O	Omphalina	CAGGACGT		P5-Leela_23-CS1	F04		AATGATACGGCGACCACCGAGATCTACAC	ACACTGACGACATGGTTCTACA	P5-Leela_23-CS1	AATGATACGGCGACCACCGAGATCTACACCAGGACGTACACTGACGACATGGTTCTACA
P5	24	P	Pluteus	GTACTGAC		P5-Leela_24-CS1	H04		AATGATACGGCGACCACCGAGATCTACAC	ACACTGACGACATGGTTCTACA	P5-Leela_24-CS1	AATGATACGGCGACCACCGAGATCTACACGTACTGACACACTGACGACATGGTTCTACA
	Index ID	Label		Index1 Sequence		Reverse			Reverse Adapter	CS2	Reverse	Reverse AdapterIndex1 SequenceCS2
P7	6	1	1	TAGGCATG	CATGCCTA	P7-Leela_6-CS2	A07		CAAGCAGAAGACGGCATACGAGAT	TACGGTAGCAGAGACTTGGTCT	P7-Leela_6-CS2	CAAGCAGAAGACGGCATACGAGATTAGGCATGTACGGTAGCAGAGACTTGGTCT
P7	7	2	2	CTCTCTAC	GTAGAGAG	P7-Leela_7-CS2	C07		CAAGCAGAAGACGGCATACGAGAT	TACGGTAGCAGAGACTTGGTCT	P7-Leela_7-CS2	CAAGCAGAAGACGGCATACGAGATCTCTCTACTACGGTAGCAGAGACTTGGTCT
P7	8	3	3	CAGAGAGG	CCTCTCTG	P7-Leela_8-CS2	E07		CAAGCAGAAGACGGCATACGAGAT	TACGGTAGCAGAGACTTGGTCT	P7-Leela_8-CS2	CAAGCAGAAGACGGCATACGAGATCAGAGAGGTACGGTAGCAGAGACTTGGTCT
P7	9	4	4	GCTACGCT	AGCGTAGC	P7-Leela_9-CS2	G07		CAAGCAGAAGACGGCATACGAGAT	TACGGTAGCAGAGACTTGGTCT	P7-Leela_9-CS2	CAAGCAGAAGACGGCATACGAGATGCTACGCTTACGGTAGCAGAGACTTGGTCT
P7	13	5	5	ATCACGAC	GTCGTGAT	P7-Leela_13-CS2	B08		CAAGCAGAAGACGGCATACGAGAT	TACGGTAGCAGAGACTTGGTCT	P7-Leela_13-CS2	CAAGCAGAAGACGGCATACGAGATATCACGACTACGGTAGCAGAGACTTGGTCT
P7	14	6	6	ACAGTGGT	ACCACTGT	P7-Leela_14-CS2	D08		CAAGCAGAAGACGGCATACGAGAT	TACGGTAGCAGAGACTTGGTCT	P7-Leela_14-CS2	CAAGCAGAAGACGGCATACGAGATACAGTGGTTACGGTAGCAGAGACTTGGTCT
P7	15	7	7	CAGATCCA	TGGATCTG	P7-Leela_15-CS2	F08		CAAGCAGAAGACGGCATACGAGAT	TACGGTAGCAGAGACTTGGTCT	P7-Leela_15-CS2	CAAGCAGAAGACGGCATACGAGATCAGATCCATACGGTAGCAGAGACTTGGTCT
P7	16	8	8	ACAAACGG	CCGTTTGT	P7-Leela_16-CS2	H08		CAAGCAGAAGACGGCATACGAGAT	TACGGTAGCAGAGACTTGGTCT	P7-Leela_16-CS2	CAAGCAGAAGACGGCATACGAGATACAAACGGTACGGTAGCAGAGACTTGGTCT
P7	17	9	9	ACCCAGCA	TGCTGGGT	P7-Leela_17-CS2	A09		CAAGCAGAAGACGGCATACGAGAT	TACGGTAGCAGAGACTTGGTCT	P7-Leela_17-CS2	CAAGCAGAAGACGGCATACGAGATACCCAGCATACGGTAGCAGAGACTTGGTCT
P7	18	10	10	AACCCCTC	GAGGGGTT	P7-Leela_18-CS2	C09		CAAGCAGAAGACGGCATACGAGAT	TACGGTAGCAGAGACTTGGTCT	P7-Leela_18-CS2	CAAGCAGAAGACGGCATACGAGATAACCCCTCTACGGTAGCAGAGACTTGGTCT
P7	19	11	11	CCCAACCT	AGGTTGGG	P7-Leela_19-CS2	E09		CAAGCAGAAGACGGCATACGAGAT	TACGGTAGCAGAGACTTGGTCT	P7-Leela_19-CS2	CAAGCAGAAGACGGCATACGAGATCCCAACCTTACGGTAGCAGAGACTTGGTCT
P7	20	12	12	CACCACAC	GTGTGGTG	P7-Leela_20-CS2	G09		CAAGCAGAAGACGGCATACGAGAT	TACGGTAGCAGAGACTTGGTCT	P7-Leela_20-CS2	CAAGCAGAAGACGGCATACGAGATCACCACACTACGGTAGCAGAGACTTGGTCT
P7	21	13	13	GAAACCCA	TGGGTTTC	P7-Leela_21-CS2	B10		CAAGCAGAAGACGGCATACGAGAT	TACGGTAGCAGAGACTTGGTCT	P7-Leela_21-CS2	CAAGCAGAAGACGGCATACGAGATGAAACCCATACGGTAGCAGAGACTTGGTCT
P7	25	14	14	ATTACTCG	CGAGTAAT	P7-Leela_25-CS2	D10		CAAGCAGAAGACGGCATACGAGAT	TACGGTAGCAGAGACTTGGTCT	P7-Leela_25-CS2	CAAGCAGAAGACGGCATACGAGATATTACTCGTACGGTAGCAGAGACTTGGTCT
P7	26	15	15	TCCGGAGA	TCTCCGGA	P7-Leela_26-CS2	F10		CAAGCAGAAGACGGCATACGAGAT	TACGGTAGCAGAGACTTGGTCT	P7-Leela_26-CS2	CAAGCAGAAGACGGCATACGAGATTCCGGAGATACGGTAGCAGAGACTTGGTCT
P7	27	16	16	CGCTCATT	AATGAGCG	P7-Leela_27-CS2	H10		CAAGCAGAAGACGGCATACGAGAT	TACGGTAGCAGAGACTTGGTCT	P7-Leela_27-CS2	CAAGCAGAAGACGGCATACGAGATCGCTCATTTACGGTAGCAGAGACTTGGTCT
